# Supplementary material for: Defining the microbial transcriptional response to colitis through integrated host and microbiome profiling
Source: ISME J. 2016 Mar 22;10(10):2389–404. doi: 10.1038/ismej.2016.40 (PMC5030693; doi:10.1038/ismej.2016.40)
Supplement: Supplementary file 6 — Supplementary Table 1 (XLS 39 kb) [file 41396_2016_BFismej201640_MOESM254_ESM.xls]

## Sheet: Sheet1
Suppementary Table S1 Read processing and alignment statistics for metagenomic and metatranscriptomic data. NR = NCBI non-redundant protein database. IGC = Integrated Gene Catalogue
	DNA
Sample	Raw read count	Read count post QC	Read count post Flash	Read count alignment to mm10	% alinment to mm10	Read count alignment to SILVA	% alignment to SILVA	Read count alignment to NR	% alignment to NR	Read count genus assigned	% genus assigned	Read count alignment to IGC	% alignment to IGC
Steady state R1	53366314	53366314	44058171	3459318	7.85171	NA	NA	28541573	70.3014	23877563	56.4783	30185384	68.5126
Steady state R2	58376558	58376558	54818735	1780767	3.24846	NA	NA	34733544	65.4881	28891219	54.4727	37178881	67.8215
Steady state R3	56620100	56620100	49899125	2143539	4.29574	NA	NA	32625047	68.3167	27614917	57.8255	34919633	69.9805
Steady state R4	45684329	45684329	39777586	1175189	2.9544	NA	NA	26290658	68.1063	22154526	57.3916	28002066	70.3966
H.h R1	62418151	62418151	59780351	1125350	1.88247	NA	NA	36584707	62.3727	30602541	52.1738	39814113	66.6007
H.h R2	53037627	53037627	49226346	2719405	5.52429	NA	NA	31817145	68.4138	27049416	58.1621	34236961	69.5501
H.h R3	54039153	54039153	52320488	567500	1.08466	NA	NA	33581440	64.8879	28573249	55.2108	37162937	71.0294
H.h R4	51527152	51527152	44486127	1968656	4.42533	NA	NA	29872269	70.2588	25559881	60.1162	32076379	72.1042
aIL10R R1	53507849	53507849	44499983	3856579	8.66647	NA	NA	28978108	71.2984	24634073	60.6103	31337041	70.4203
aIL10R R2	51139851	51139851	47600522	559957	1.17637	NA	NA	30494700	64.8264	25137949	53.4389	32432453	68.1347
aIL10R R3	51716846	51716846	48719584	722773	1.48354	NA	NA	31424175	65.4714	26373412	54.9483	33233479	68.2138
aIL10R R4	55566494	55566494	46144876	5489920	11.8971	NA	NA	30286210	74.4957	26001393	63.9563	33017408	71.5516
H.h + aIL10R R1	55512802	55512802	46013287	6816919	14.8151	NA	NA	32873640	83.8691	28898571	73.7277	33640276	73.1099
H.h + aIL10R R2	52026358	52026358	49445752	16905841	34.1907	NA	NA	23233952	71.4014	20506101	63.0183	23856413	48.2476
H.h + aIL10R R3	54136256	54136256	46154431	6349459	13.757	NA	NA	31222175	78.4379	26941688	67.6842	32627742	70.6925
H.h + aIL10R R4	56987922	56987922	42958326	8230753	19.1599	NA	NA	26743693	77.01	22335784	64.3171	28539296	66.4348
	RNA
Sample	Raw read count	Read count post QC	Read count post Flash	Read count alignment to mm10	% alinment to mm10	Read count alignment to SILVA	% alignment to SILVA	Read count alignment to NR	% alignment to NR	Read count genus assigned	% genus assigned	Read count alignment to IGC	% alignment to IGC
Steady state R1	28504893	28279691	15184989	2788354	18.3626	536547	3.5334	4180016	35.2444	3415830	28.8011	4716951	39.7716
Steady state R2	36440873	36230685	19098297	2982217	15.6151	634952	3.32465	6007666	38.8064	4928040	31.8326	6739185	43.5316
Steady state R3	42349326	42147275	21781625	1690896	7.76295	688732	3.16199	9030361	46.5435	7761288	40.0025	10071019	51.9071
Steady state R4	49770097	49511555	27155072	1591801	5.86189	736551	2.71239	10328761	41.6034	8510306	34.2788	11565920	46.5866
H.h R1	17754822	17571733	9215270	1192379	12.9392	271480	2.94598	2442762	31.5138	1983033	25.5829	2762773	35.6422
H.h R2	31404673	31168657	17609259	3139545	17.8289	412123	2.34038	5291598	37.6423	4350188	30.9455	6015144	42.7893
H.h R3	69340043	68674461	36324658	3504001	9.64634	950983	2.61801	13054547	40.9623	10786577	33.8459	15799931	49.5767
H.h R4	41294592	40961260	22070940	2839748	12.8665	644046	2.91807	7415982	39.8984	6185374	33.2777	8269375	44.4898
aIL10R R1	45441088	45230850	24762653	3406610	13.757	1036232	4.18466	9036533	44.4715	7695094	37.8699	10095101	49.6811
aIL10R R2	19997743	19786823	10837161	564499	5.20892	401395	3.70388	2915500	29.5352	2314399	23.4458	3316051	33.593
aIL10R R3	35796286	35590221	19538198	667116	3.41442	555674	2.84404	5968847	32.5892	4979569	27.1879	6426426	35.0875
aIL10R R4	34197620	33945868	17928243	3027934	16.8892	962000	5.36584	5444850	39.0639	4597126	32.9819	6317040	45.3214
H.h + aIL10R R1	62171709	61877858	36492807	10532055	28.8606	3885701	10.6479	12648710	57.2987	11109546	50.3263	12979231	58.7959
H.h + aIL10R R2	72458410	71941062	42406593	20171050	47.5658	4030192	9.50369	10663336	58.5725	9402319	51.6459	11321450	62.1875
H.h + aIL10R R3	84455070	83945496	46763251	8937699	19.1127	2912713	6.22864	17202473	49.2726	14912468	42.7134	18431028	52.7915
H.h + aIL10R R4	54706707	54332144	34258280	12363494	36.0891	2553656	7.45413	7327339	37.8848	5970924	30.8716	7753966	40.0906
	RNA replication experiment
Sample	Raw read count	Read count post QC	Read count post Flash	Read count alignment to mm10	% alinment to mm10	Read count alignment to SILVA	% alignment to SILVA	Read count alignment to NR	% alignment to NR	Read count genus assigned	% genus assigned	Read count alignment to IGC	% alignment to IGC
Day 0 R1	31954607	31954607	20753349	1105164	5.3252	666317	3.39124	8908108	46.9296	7666957	40.391	9428959	49.6735
Day 0 R2	28558231	28558231	18631834	0	0	133158	0.71468	8506149	45.9825	7306718	41.1108	8976692	48.5261
Day 0 R3	23781692	23781692	15071385	675597	4.4826	163225	1.13384	5518956	38.777	4617833	32.4455	5628281	39.5451
Day 0 R4	30977284	30977284	20022105	712533	3.5587	0	0	9635167	49.8984	8501479	44.5822	10444883	54.0917
Day 0 R5	24291706	24291706	15519365	0	0	149847	0.965549	6670330	43.3997	5748971	39.0493	7384380	48.0456
Day 0 R6	26640876	26640876	17154201	532559	3.1045	108185	0.650868	8107594	49.0969	6917122	41.8878	8960069	54.2592
Day 0 R7	31553469	31553469	19939704	1360566	6.8234	239694	1.29012	8397215	45.7877	7400932	40.3553	8576733	46.7666
Day 0 R8	32040506	32040506	20905783	782495	3.743	155811	0.774282	9792059	49.04	8447269	42.3051	10647884	53.3261
Day 14 R1	35885666	35885666	23827606	14471434	60.7339	461300	4.93044	6048824	68.0035	5610337	63.0738	5990415	67.3468
Day 14 R2	37401686	37401686	24269462	13055428	53.7936	304427	2.7147	7803321	71.5271	7121523	65.2775	7513488	68.8704
Day 14 R3	29788639	29788639	20005092	1716247	8.57905	147170	0.804698	9802869	54.0351	8653382	47.6989	9872149	54.417
Day 14 R4	42868029	42868029	28659192	8229104	28.7137	399136	1.95367	11860828	59.2125	10498524	52.4115	12308249	61.4462
Day 14 R5	42909582	42909582	25885976	13350739	51.5752	667305	5.32343	7961031	67.0802	7320414	61.6823	7968681	67.1446
Day 14 R6	46271768	46271768	28702419	12641757	44.0442	475721	2.96203	10404086	66.7573	9645660	61.8909	10179234	65.3145
Day 14 R7	44506258	44506258	27195775	13360689	49.1278	343380	2.48195	9027800	66.9137	7850248	58.1857	8172074	60.5711
Day 14 R8	36566575	36566575	22922910	4228684	18.4474	183562	0.981918	13398514	72.3827	12082488	65.2731	12613203	68.1402
