# Supplementary material for: Defining the microbial transcriptional response to colitis through integrated host and microbiome profiling
Source: ISME J. 2016 Mar 22;10(10):2389–404. doi: 10.1038/ismej.2016.40 (PMC5030693; doi:10.1038/ismej.2016.40)
Supplement: Supplementary file 7 — Supplementary Table 2 (XLS 30 kb) [file 41396_2016_BFismej201640_MOESM255_ESM.xls]

## Sheet: genus_diff_supp_table.tsv
Supplementary Table S2. Consistent changes in genus RNA abundance in colitis. Genera presented are those that were defined as significantly differentially abundant (adjusted p-value < 0.05) in the replication data set and were found at the top of the ranked list in the original RNA data set (i.e. present before the maximum enirchment score was reached in GSEA). Adjusted p-values and log2(fold cha…
genus	RNA_rep_padj	RNA_rep_l2fold	RNA_orig_padj	RNA_orig_l2fold	DNA_orig_padj	DNA_orig_l2fold
Caminibacter	0.000348181	2.86055	0.182029	2.189	0.184606	2.14343
Lambda-like_viruses	7.69911e-05	2.70909	0.290517	0.981551	0.899177	-0.113298
Helicobacter	0.000277504	2.68857	0.0793428	2.07644	0.226935	2.08901
P22-like_viruses	0.000235163	2.58341	0.836066	0.521088	0.24453	1.47442
Pediococcus	1.46366e-05	2.57699	0.0793428	1.60068	0.389061	0.407693
Picrophilus	0.00527905	2.33578	0.621738	0.509081	0.810837	-0.133487
Weissella	0.00036031	2.22715	0.0639861	1.81615	0.130273	1.26618
Methylocapsa	0.00110528	2.14154	0.270194	0.861772	0.35997	0.845904
Asaia	0.0300164	2.06034	0.197455	1.29225	0.389922	0.9211
Amphibacillus	0.00614779	2.03502	0.0639861	2.44287	0.184606	1.34605
Alteromonas	0.0374819	1.94152	0.555048	0.552786	0.933741	0.0880592
Planobispora	0.00200985	1.9292	0.473513	0.730927	0.837242	-0.227015
Thiomonas	0.00244892	1.81911	0.739823	0.490259	0.495047	1.03994
Caloramator	0.0489021	1.72532	0.256264	0.628403	0.837242	-0.217876
Buchnera	0.000235163	1.71516	0.485265	0.518306	0.479654	0.235439
Rubrivivax	0.0346059	1.6532	0.453059	1.59664	0.467014	1.32504
Iridovirus	0.00345203	1.62756	0.496208	1.03147	0.758219	0.574665
Enterococcus	0.00189481	1.60255	0.0793428	0.880566	0.837242	0.144269
Chloriridovirus	0.00690287	1.53985	0.624761	0.588963	0.383026	1.97355
Nitrosospira	0.000270156	1.52017	0.493137	0.528669	0.586669	0.190252
Lactococcus	0.00123959	1.51879	0.148054	0.754677	0.487689	0.203047
Methanoculleus	0.0270319	1.49321	0.538472	0.555704	0.301202	-0.417122
Faecalibacterium	0.025408	1.39654	0.602996	0.492026	0.880669	-0.18368
Salmonella	0.0449942	1.3774	0.24248	1.24926	0.479654	0.402984
Amycolatopsis	0.000430838	1.35691	0.158596	0.658789	0.751134	0.2393
Heliophilum	0.006255	1.29188	0.262104	1.52265	0.483092	-1.23896
Listeria	0.000160486	1.20782	0.178937	0.49623	0.867609	-0.0615772
Streptococcus	0.00246366	1.17903	0.0793428	0.665902	0.948592	0.0300019
Francisella	0.0373068	1.17767	0.492684	0.471591	0.635582	-0.155761
Marichromatium	0.0374819	1.16217	0.496208	0.577064	0.461188	0.565233
Prosthecobacter	0.0213714	1.15626	0.419097	3.3295	0.208017	4.08607
Citrobacter	0.0300164	1.14567	0.253073	1.00429	0.635582	0.303996
Wolinella	0.0219972	1.12175	0.0201264	1.13887	0.208017	0.844137
Candidatus_Blochmannia	0.0114144	1.06488	0.497252	0.623789	0.948592	0.080833
Streptobacillus	0.0023252	-1.10387	0.639093	-0.326889	0.248537	-0.593498
Candidatus_Sulcia	0.0130432	-1.1053	0.413814	-0.747346	0.899177	-0.15484
Mannheimia	0.0391388	-1.11378	0.353334	-1.10491	0.225899	-0.640173
Archaeoglobus	0.00378978	-1.16352	0.0639861	-0.972569	0.461188	-0.391871
Leptolyngbya	0.010252	-1.21295	0.158596	-2.92137	0.727419	-0.319168
Micromonospora	0.0167662	-1.22191	0.497252	-0.419311	0.901271	-0.0924804
Haloterrigena	0.000468885	-1.4564	0.363044	-0.597667	0.351932	-0.358099
Methanocaldococcus	4.9058e-05	-1.48449	0.0793428	-0.892897	0.424801	-0.212041
Xanthobacter	9.13928e-07	-1.48587	0.17924	-0.653924	0.503765	-0.1617
Yersinia	4.9058e-05	-1.52082	0.253073	-0.63871	0.509658	-0.183963
Tatlockia	0.0448296	-1.64073	0.80876	-0.405097	0.98242	0.0533476
Tolypothrix	0.00527905	-1.64704	0.571076	-0.794325	0.727419	-0.581706
Synechocystis	0.00273585	-1.73268	0.399157	-0.902807	0.899177	-0.0824898
Treponema	1.51285e-05	-1.83072	0.599943	-0.379824	0.466932	-0.251705
Mitsuokella	0.0296294	-1.84405	0.641235	-0.89436	0.922823	-0.164183
Pasteuria	0.00107377	-1.84575	0.578676	-0.768693	0.802343	-0.403517
Chloroherpeton	0.0282519	-1.8989	0.125758	-1.16025	0.877149	-0.114689
Thermoproteus	0.00107223	-1.94223	0.641235	-0.596588	0.347791	-0.667267
Ancylobacter	0.000134505	-2.28622	0.0793428	-1.75692	0.871483	-0.302015
Megamonas	6.21453e-06	-2.54421	0.562569	-0.417293	0.383026	-0.326198
Chlorovirus	0.0043686	-3.21778	0.951166	-0.314075	0.786465	-0.300548
