# Supplementary material for: Defining the microbial transcriptional response to colitis through integrated host and microbiome profiling
Source: ISME J. 2016 Mar 22;10(10):2389–404. doi: 10.1038/ismej.2016.40 (PMC5030693; doi:10.1038/ismej.2016.40)
Supplement: Supplementary file 8 — Supplementary Table 3 (XLS 247 kb) [file 41396_2016_BFismej201640_MOESM256_ESM.xls]

## Sheet: TableS2
Supplementary Table S3. NOGs called as differentially abundant between Hh + aIL10R (colitis) and steady state conditions. Results are sorted by RNA adjusted p-value. The "Regulation status" column describes whether the NOG was called as differentially abundant in either RNA, DNA or both datasets. The "colitis responsive" column describes whether the NOG was defined as being responsive to colitis …
NOG	DNA log2(fold)	RNA log2(fold)	DNA adjusted p-value	RNA adjusted p-value	Regulation status	Colitis responsive?
NOG130535	1.67805	4.12103	0.025991	0.000625809	up.both	RNA fold > DNA fold (up)
NOG134793	2.3931	4.56504	0.0166076	0.000633826	up.both	RNA fold > DNA fold (up)
NOG288530	4.96465	5.22094	0.00286467	0.000633826	up.both	RNA fold > DNA fold (up)
NOG73003	3.00237	4.61388	0.0106022	0.000681472	up.both	RNA fold > DNA fold (up)
NOG242700	2.83128	4.54688	0.0160979	0.000681472	up.both	RNA fold > DNA fold (up)
COG0435	2.9096	4.93422	0.0171556	0.00070721	up.both	RNA fold > DNA fold (up)
NOG310959	3.06029	4.6598	0.0132189	0.000963008	up.both	RNA fold > DNA fold (up)
NOG45971	2.73758	4.73027	0.0565167	0.00106811	up.RNA	RNA fold > DNA fold (up)
NOG125574	1.67753	3.10638	0.0445944	0.00111149	up.both	RNA fold > DNA fold (up)
NOG86119	2.3191	4.57713	0.0218361	0.00111149	up.both	RNA fold > DNA fold (up)
bactNOG30579	2.66653	5.33917	0.0252535	0.00111149	up.both	RNA fold > DNA fold (up)
NOG325172	2.10998	4.68872	0.101046	0.00111149	up.RNA	RNA fold > DNA fold (up)
COG4330	3.05618	4.81152	0.0165568	0.00111455	up.both	RNA fold > DNA fold (up)
NOG83798	4.35388	4.65494	0.00453274	0.00163157	up.both	RNA fold > DNA fold (up)
COG3613	1.13248	2.62813	0.0757533	0.00213015	up.RNA	RNA fold > DNA fold (up)
COG4272	3.23827	4.30968	0.0118289	0.00215255	up.both	RNA fold > DNA fold (up)
COG1279	2.13035	2.95112	0.0113827	0.00308681	up.both	RNA fold > DNA fold (up)
COG1322	0.709348	2.92112	0.27949	0.00308681	up.RNA	RNA fold > DNA fold (up)
COG4698	2.49297	3.76484	0.0162726	0.00308681	up.both	RNA fold > DNA fold (up)
NOG121807	2.62728	4.50421	0.0128593	0.00308681	up.both	RNA fold > DNA fold (up)
NOG128393	1.67335	3.90061	0.124947	0.00308681	up.RNA	RNA fold > DNA fold (up)
NOG42112	3.52553	4.16177	0.00406578	0.00308681	up.both	RNA fold > DNA fold (up)
NOG77419	2.51752	4.07287	0.0129406	0.00308681	up.both	RNA fold > DNA fold (up)
NOG86956	2.20804	4.00791	0.0726996	0.00308681	up.RNA	RNA fold > DNA fold (up)
bactNOG26969	3.00916	3.59111	0.0158392	0.00308681	up.both	RNA fold > DNA fold (up)
COG5353	2.52226	3.72673	0.0188704	0.00315711	up.both	RNA fold > DNA fold (up)
NOG136169	2.86328	5.51691	0.0389709	0.00315711	up.both	RNA fold > DNA fold (up)
NOG264965	4.71777	4.99708	0.00453274	0.00315711	up.both	RNA fold > DNA fold (up)
NOG251951	3.21413	3.70698	0.0128439	0.00315711	up.both	RNA fold > DNA fold (up)
COG2837	2.70785	4.27381	0.0159018	0.00360813	up.both	RNA fold > DNA fold (up)
COG4838	3.26122	4.06283	0.011548	0.00399426	up.both	RNA fold > DNA fold (up)
COG2891	2.60108	4.11417	0.0175841	0.00407371	up.both	RNA fold > DNA fold (up)
NOG287897	4.94198	5.22168	0.00390334	0.00434023	up.both	RNA fold > DNA fold (up)
COG3527	1.79112	3.45694	0.0336602	0.00467575	up.both	RNA fold > DNA fold (up)
NOG40243	2.95443	5.57142	0.0197985	0.00467575	up.both	RNA fold > DNA fold (up)
COG4703	2.71969	4.68386	0.0141873	0.00476686	up.both	RNA fold > DNA fold (up)
NOG74104	2.6107	3.57821	0.0147564	0.0051312	up.both	RNA fold > DNA fold (up)
NOG12504	3.19086	4.01736	0.0152918	0.0056257	up.both	RNA fold > DNA fold (up)
COG4483	2.24744	3.87896	0.0427195	0.00565501	up.both	RNA fold > DNA fold (up)
COG4853	2.05647	2.99444	0.053142	0.00591443	up.RNA	RNA fold > DNA fold (up)
NOG87425	2.43959	3.18915	0.0162509	0.00675052	up.both	RNA fold > DNA fold (up)
COG1801	2.60982	3.52235	0.0161232	0.0068815	up.both	RNA fold > DNA fold (up)
COG1944	1.36273	2.76986	0.248662	0.00705244	up.RNA	RNA fold > DNA fold (up)
NOG74819	2.18815	3.60326	0.031311	0.00712546	up.both	RNA fold > DNA fold (up)
COG4987	1.6231	3.04618	0.0860711	0.00730677	up.RNA	RNA fold > DNA fold (up)
COG0510	0.477676	2.13138	0.378109	0.00741323	up.RNA	RNA fold > DNA fold (up)
NOG46697	0.501081	2.22365	0.428474	0.00741323	up.RNA	RNA fold > DNA fold (up)
NOG316293	3.44789	4.13178	0.031311	0.00760526	up.both	RNA fold > DNA fold (up)
NOG293918	2.55276	4.0893	0.0111252	0.00801193	up.both	RNA fold > DNA fold (up)
bactNOG06493	2.10016	3.47513	0.0257566	0.00804983	up.both	RNA fold > DNA fold (up)
COG4858	1.924	3.24803	0.0665197	0.00811815	up.RNA	RNA fold > DNA fold (up)
NOG148033	2.53809	3.5045	0.117338	0.00895458	up.RNA	RNA fold > DNA fold (up)
COG0026	1.32475	2.65734	0.0750794	0.00933484	up.RNA	RNA fold > DNA fold (up)
COG0095	0.49238	2.057	0.30713	0.00960801	up.RNA	RNA fold > DNA fold (up)
COG4471	2.19667	3.0387	0.0294347	0.00960801	up.both	RNA fold > DNA fold (up)
NOG77306	2.42395	3.35131	0.0751353	0.00977903	up.RNA	RNA fold > DNA fold (up)
NOG146425	2.27663	3.20483	0.0261152	0.00989837	up.both	RNA fold > DNA fold (up)
COG5521	2.84262	3.53412	0.0162509	0.0104491	up.both	RNA fold > DNA fold (up)
NOG128410	2.14817	3.18563	0.0251704	0.0107535	up.both	RNA fold > DNA fold (up)
COG3557	2.14887	3.31203	0.0251392	0.0112673	up.both	RNA fold > DNA fold (up)
NOG87725	2.15406	3.05915	0.081346	0.0122504	up.RNA	RNA fold > DNA fold (up)
COG2390	0.176912	2.3905	0.764236	0.0123198	up.RNA	RNA fold > DNA fold (up)
NOG249119	0.740716	2.5378	0.411575	0.0123198	up.RNA	RNA fold > DNA fold (up)
COG3091	2.18406	3.45129	0.0488693	0.0132036	up.both	RNA fold > DNA fold (up)
NOG82294	2.48578	3.3245	0.0512786	0.0133168	up.RNA	RNA fold > DNA fold (up)
proNOG61568	2.21709	3.76067	0.0418669	0.0133168	up.both	RNA fold > DNA fold (up)
NOG78657	1.96341	2.89596	0.0346	0.0135158	up.both	RNA fold > DNA fold (up)
NOG74684	2.35226	4.07003	0.0171556	0.013857	up.both	RNA fold > DNA fold (up)
NOG06961	1.96288	2.95405	0.0489827	0.0140053	up.both	RNA fold > DNA fold (up)
NOG147967	1.40233	2.84953	0.173253	0.0140053	up.RNA	RNA fold > DNA fold (up)
COG1072	1.7739	3.26317	0.0678057	0.0149875	up.RNA	RNA fold > DNA fold (up)
NOG87741	-0.151007	4.15907	0.776542	0.0158117	up.RNA	RNA fold > DNA fold (up)
COG3237	3.39899	3.77787	0.0307848	0.0158317	up.both	RNA fold > DNA fold (up)
COG3679	1.81433	3.38298	0.0811589	0.0159927	up.RNA	RNA fold > DNA fold (up)
NOG43873	3.12007	3.85542	0.0188704	0.0164907	up.both	RNA fold > DNA fold (up)
NOG324842	2.18227	3.13035	0.0965782	0.0176924	up.RNA	RNA fold > DNA fold (up)
COG1869	0.433426	2.12213	0.462167	0.0177426	up.RNA	RNA fold > DNA fold (up)
NOG137765	2.55418	3.7812	0.0270096	0.0181842	up.both	RNA fold > DNA fold (up)
bactNOG44396	2.04652	2.97554	0.0533138	0.0182805	up.RNA	RNA fold > DNA fold (up)
NOG115302	1.44702	3.42324	0.291037	0.0191597	up.RNA	RNA fold > DNA fold (up)
NOG317647	0.239199	3.48743	0.807337	0.0196841	up.RNA	RNA fold > DNA fold (up)
COG0259	4.07397	4.24483	0.0175781	0.0198949	up.both	RNA fold > DNA fold (up)
COG4752	0.894313	2.29992	0.276381	0.0211514	up.RNA	RNA fold > DNA fold (up)
NOG137024	2.41159	3.44756	0.0183423	0.0211514	up.both	RNA fold > DNA fold (up)
NOG299240	2.92349	3.6416	0.0468881	0.0212274	up.both	RNA fold > DNA fold (up)
NOG84525	2.58539	3.45192	0.0119413	0.0213467	up.both	RNA fold > DNA fold (up)
NOG294854	2.5645	3.93387	0.0665197	0.0215764	up.RNA	RNA fold > DNA fold (up)
NOG126690	3.10117	3.60803	0.0175741	0.021667	up.both	RNA fold > DNA fold (up)
bactNOG12451	0.960526	2.27234	0.128089	0.0216872	up.RNA	RNA fold > DNA fold (up)
COG5503	1.82305	3.13228	0.065659	0.0217964	up.RNA	RNA fold > DNA fold (up)
NOG137753	2.39427	4.89145	0.0791542	0.0230555	up.RNA	RNA fold > DNA fold (up)
bactNOG04113	3.26455	3.86341	0.0164126	0.0236388	up.both	RNA fold > DNA fold (up)
NOG127119	2.23072	4.41503	0.124056	0.0239675	up.RNA	RNA fold > DNA fold (up)
NOG146013	1.79769	3.27956	0.0651597	0.0239675	up.RNA	RNA fold > DNA fold (up)
NOG87123	1.33795	3.51196	0.238397	0.0241129	up.RNA	RNA fold > DNA fold (up)
NOG266567	0.140497	2.65218	0.912605	0.0241129	up.RNA	RNA fold > DNA fold (up)
NOG46354	0.7751	2.07851	0.318213	0.0241129	up.RNA	RNA fold > DNA fold (up)
NOG42598	0.0221541	2.08306	0.970788	0.0264167	up.RNA	RNA fold > DNA fold (up)
NOG87992	2.53257	3.85756	0.0592984	0.0265828	up.RNA	RNA fold > DNA fold (up)
COG1064	2.27144	3.09235	0.0093892	0.0268116	up.both	RNA fold > DNA fold (up)
COG1180	-0.429123	1.65242	0.285292	0.0269421	up.RNA	RNA fold > DNA fold (up)
NOG87324	2.71565	4.16305	0.0410376	0.0270817	up.both	RNA fold > DNA fold (up)
COG0362	1.29483	2.48016	0.0512786	0.0274181	up.RNA	RNA fold > DNA fold (up)
COG1554	0.460337	2.12017	0.321578	0.028752	up.RNA	RNA fold > DNA fold (up)
NOG303024	-0.857841	2.69628	0.406668	0.0289288	up.RNA	RNA fold > DNA fold (up)
COG0022	0.817435	2.17022	0.129277	0.0297877	up.RNA	RNA fold > DNA fold (up)
NOG86701	-0.903947	2.61106	0.296497	0.0300615	up.RNA	RNA fold > DNA fold (up)
NOG285413	2.32987	3.13441	0.0766773	0.0303633	up.RNA	RNA fold > DNA fold (up)
NOG87297	1.94136	3.13955	0.20596	0.0306856	up.RNA	RNA fold > DNA fold (up)
COG3731	0.459042	2.41303	0.498189	0.0310032	up.RNA	RNA fold > DNA fold (up)
COG2832	-0.252411	2.59244	0.614573	0.0313036	up.RNA	RNA fold > DNA fold (up)
NOG116278	-1.00933	2.80455	0.324953	0.0313036	up.RNA	RNA fold > DNA fold (up)
COG2917	2.11175	3.4748	0.273709	0.03196	up.RNA	RNA fold > DNA fold (up)
NOG67613	2.18856	3.41593	0.0615782	0.0330622	up.RNA	RNA fold > DNA fold (up)
COG3133	4.88132	5.49818	0.0155402	0.0345039	up.both	RNA fold > DNA fold (up)
NOG07284	1.19786	2.86299	0.0838841	0.0353791	up.RNA	RNA fold > DNA fold (up)
NOG125216	1.11581	5.08545	0.10226	0.0353884	up.RNA	RNA fold > DNA fold (up)
NOG80868	2.16971	3.61622	0.0349418	0.0357439	up.both	RNA fold > DNA fold (up)
NOG40000	0.623358	2.62353	0.320667	0.0357439	up.RNA	RNA fold > DNA fold (up)
NOG124820	2.70927	4.26598	0.0557463	0.03634	up.RNA	RNA fold > DNA fold (up)
COG3966	1.33154	2.56994	0.133595	0.0365609	up.RNA	RNA fold > DNA fold (up)
NOG320158	2.26797	4.01186	0.0183423	0.0365691	up.both	RNA fold > DNA fold (up)
NOG293330	2.92939	3.68967	0.0244732	0.0365691	up.both	RNA fold > DNA fold (up)
NOG79539	2.27379	3.50927	0.0510168	0.0383878	up.RNA	RNA fold > DNA fold (up)
bactNOG01284	3.39288	4.60199	0.0846915	0.0385475	up.RNA	RNA fold > DNA fold (up)
NOG84638	1.269	2.977	0.177922	0.0385475	up.RNA	RNA fold > DNA fold (up)
COG1071	0.832442	2.0898	0.101029	0.0391167	up.RNA	RNA fold > DNA fold (up)
NOG269683	0.374201	2.63202	0.759521	0.0396775	up.RNA	RNA fold > DNA fold (up)
COG1090	4.13814	5.23474	0.0152887	0.0405148	up.both	RNA fold > DNA fold (up)
bctoNOG04547	0.168933	3.63877	0.841708	0.0406056	up.RNA	RNA fold > DNA fold (up)
COG1806	1.32781	2.54067	0.173696	0.0416901	up.RNA	RNA fold > DNA fold (up)
bctoNOG02137	2.57958	3.70229	0.0497771	0.0417998	up.both	RNA fold > DNA fold (up)
COG0783	1.9732	3.03569	0.04008	0.0418891	up.both	RNA fold > DNA fold (up)
NOG112912	1.64427	2.65206	0.065369	0.04206	up.RNA	RNA fold > DNA fold (up)
bactNOG43140	0.741688	3.62287	0.439384	0.0428721	up.RNA	RNA fold > DNA fold (up)
NOG80409	2.11343	3.18134	0.105302	0.0438546	up.RNA	RNA fold > DNA fold (up)
NOG04132	1.13104	3.01534	0.332971	0.0463207	up.RNA	RNA fold > DNA fold (up)
NOG118958	3.19282	3.71592	0.00919145	0.0475571	up.both	RNA fold > DNA fold (up)
bactNOG83872	-0.45077	3.01608	0.731435	0.047664	up.RNA	RNA fold > DNA fold (up)
NOG318244	-1.11837	-3.83797	0.159218	0.000625809	down.RNA	RNA fold > DNA fold (down)
NOG128184	-0.476715	-3.07128	0.632455	0.00142561	down.RNA	RNA fold > DNA fold (down)
NOG87892	-2.75094	-4.06118	0.06408	0.00229343	down.RNA	RNA fold > DNA fold (down)
NOG45572	-0.954799	-3.42606	0.178672	0.00308681	down.RNA	RNA fold > DNA fold (down)
NOG39273	-0.772856	-4.46453	0.543414	0.00329444	down.RNA	RNA fold > DNA fold (down)
NOG120984	-0.347667	-3.0503	0.752906	0.00378871	down.RNA	RNA fold > DNA fold (down)
NOG78994	-1.27856	-2.9702	0.292305	0.00386738	down.RNA	RNA fold > DNA fold (down)
NOG46717	-0.549691	-3.13347	0.545005	0.00397066	down.RNA	RNA fold > DNA fold (down)
NOG130936	-3.28282	-3.82875	0.0132434	0.00399426	down.both	RNA fold > DNA fold (down)
NOG43542	-0.578819	-2.76433	0.584592	0.00407371	down.RNA	RNA fold > DNA fold (down)
meNOG03007	-3.567	-4.81192	0.015651	0.00407371	down.both	RNA fold > DNA fold (down)
NOG240636	-1.15728	-3.15623	0.141563	0.00407371	down.RNA	RNA fold > DNA fold (down)
COG3863	-1.61523	-3.63596	0.0145147	0.00467575	down.both	RNA fold > DNA fold (down)
NOG134734	0.182613	-2.37498	0.864352	0.00467575	down.RNA	RNA fold > DNA fold (down)
NOG85267	-2.0064	-3.64843	0.112318	0.00467575	down.RNA	RNA fold > DNA fold (down)
COG3256	-2.19338	-3.982	0.10852	0.00483233	down.RNA	RNA fold > DNA fold (down)
NOG149913	-0.3509	-2.52804	0.739417	0.00510007	down.RNA	RNA fold > DNA fold (down)
NOG79972	-2.58391	-3.96064	0.00241237	0.00526011	down.both	RNA fold > DNA fold (down)
NOG281427	-0.771329	-2.95604	0.48999	0.00561615	down.RNA	RNA fold > DNA fold (down)
NOG310223	-2.65733	-3.51013	0.0136976	0.00565501	down.both	RNA fold > DNA fold (down)
NOG294743	-0.860511	-2.87408	0.415121	0.00567769	down.RNA	RNA fold > DNA fold (down)
bactNOG08137	-1.10188	-2.49544	0.237201	0.00630917	down.RNA	RNA fold > DNA fold (down)
NOG122355	-0.322076	-2.57945	0.770607	0.00675052	down.RNA	RNA fold > DNA fold (down)
NOG133458	-0.0236916	-2.9029	0.97944	0.0068815	down.RNA	RNA fold > DNA fold (down)
NOG136734	-2.59226	-3.53048	0.0183707	0.0068815	down.both	RNA fold > DNA fold (down)
NOG279037	-1.34887	-2.54859	0.110552	0.0068815	down.RNA	RNA fold > DNA fold (down)
NOG28269	-0.0334228	-2.57989	0.977948	0.0068815	down.RNA	RNA fold > DNA fold (down)
NOG241262	-2.57664	-3.50912	0.00476971	0.0068815	down.both	RNA fold > DNA fold (down)
NOG116105	-1.44332	-2.70511	0.208936	0.00760526	down.RNA	RNA fold > DNA fold (down)
NOG13281	-0.972852	-2.4209	0.330488	0.00760526	down.RNA	RNA fold > DNA fold (down)
NOG43359	-1.35419	-3.08258	0.29003	0.00760526	down.RNA	RNA fold > DNA fold (down)
bactNOG02297	-1.85327	-3.38725	0.0557463	0.00763641	down.RNA	RNA fold > DNA fold (down)
bactNOG00702	-1.57367	-2.88444	0.104745	0.00804983	down.RNA	RNA fold > DNA fold (down)
bactNOG12409	-3.56148	-4.97928	0.0158571	0.00839661	down.both	RNA fold > DNA fold (down)
bctoNOG00637	-1.46972	-2.75689	0.14886	0.00857547	down.RNA	RNA fold > DNA fold (down)
NOG38900	0.0606216	-2.17087	0.953155	0.00877358	down.RNA	RNA fold > DNA fold (down)
COG3075	-0.626816	-2.42351	0.480479	0.00960801	down.RNA	RNA fold > DNA fold (down)
COG5520	-0.100129	-3.06147	0.879186	0.00960801	down.RNA	RNA fold > DNA fold (down)
NOG323581	-0.575815	-2.10461	0.521602	0.00960801	down.RNA	RNA fold > DNA fold (down)
COG3588	-2.03524	-5.67186	0.309674	0.0104721	down.RNA	RNA fold > DNA fold (down)
COG4886	-0.0750298	-2.1725	0.882861	0.0112996	down.RNA	RNA fold > DNA fold (down)
NOG72789	-2.11197	-3.53037	0.0212439	0.011553	down.both	RNA fold > DNA fold (down)
NOG313774	-0.514575	-2.24248	0.390622	0.011553	down.RNA	RNA fold > DNA fold (down)
bactNOG19450	-1.75532	-3.29047	0.171634	0.011643	down.RNA	RNA fold > DNA fold (down)
bactNOG51833	-1.73722	-2.8432	0.0722141	0.0132051	down.RNA	RNA fold > DNA fold (down)
NOG76856	-1.10545	-3.30342	0.333418	0.0133168	down.RNA	RNA fold > DNA fold (down)
NOG295672	-1.41633	-2.88308	0.262624	0.0135783	down.RNA	RNA fold > DNA fold (down)
NOG242368	-1.08626	-2.48169	0.419247	0.0137829	down.RNA	RNA fold > DNA fold (down)
NOG120074	-0.710405	-2.20811	0.395863	0.0156672	down.RNA	RNA fold > DNA fold (down)
NOG294993	-0.232372	-2.02287	0.695356	0.0159927	down.RNA	RNA fold > DNA fold (down)
COG4413	-0.066997	-2.11766	0.934675	0.0161656	down.RNA	RNA fold > DNA fold (down)
NOG236449	-2.59262	-3.65076	0.0105538	0.0161656	down.both	RNA fold > DNA fold (down)
NOG69299	0.153683	-2.2108	0.867441	0.0161656	down.RNA	RNA fold > DNA fold (down)
bactNOG48232	-1.35239	-3.0123	0.115527	0.0168307	down.RNA	RNA fold > DNA fold (down)
NOG39390	-2.14116	-3.32913	0.124088	0.0170643	down.RNA	RNA fold > DNA fold (down)
NOG81214	-0.994534	-2.5936	0.355421	0.0172462	down.RNA	RNA fold > DNA fold (down)
NOG120174	-1.41453	-3.16189	0.10629	0.0173275	down.RNA	RNA fold > DNA fold (down)
NOG252478	-2.17172	-3.29998	0.124521	0.0177426	down.RNA	RNA fold > DNA fold (down)
NOG235737	-0.905999	-2.99599	0.365243	0.0178748	down.RNA	RNA fold > DNA fold (down)
COG2321	-0.603691	-2.34626	0.544762	0.0179264	down.RNA	RNA fold > DNA fold (down)
NOG248206	-1.79595	-3.38625	0.0184384	0.0191905	down.both	RNA fold > DNA fold (down)
NOG315367	-1.03642	-2.4188	0.330026	0.0200705	down.RNA	RNA fold > DNA fold (down)
NOG44373	-0.701587	-2.58396	0.493844	0.0210654	down.RNA	RNA fold > DNA fold (down)
NOG79377	-0.683093	-2.33217	0.519029	0.021162	down.RNA	RNA fold > DNA fold (down)
NOG125495	-0.219501	-2.19823	0.803497	0.0213467	down.RNA	RNA fold > DNA fold (down)
NOG116665	-0.61188	-2.04764	0.567799	0.0215764	down.RNA	RNA fold > DNA fold (down)
NOG237006	-1.84863	-2.85722	0.179452	0.0215764	down.RNA	RNA fold > DNA fold (down)
NOG125315	-1.73809	-2.77252	0.169308	0.021667	down.RNA	RNA fold > DNA fold (down)
COG3746	-0.569178	-2.08696	0.517774	0.0216872	down.RNA	RNA fold > DNA fold (down)
bactNOG47015	-1.0042	-2.34324	0.346567	0.0216872	down.RNA	RNA fold > DNA fold (down)
NOG285877	-0.602253	-2.22539	0.549139	0.0222379	down.RNA	RNA fold > DNA fold (down)
COG2885	0.00566763	-1.97012	0.996502	0.0227185	down.RNA	RNA fold > DNA fold (down)
NOG74946	-0.37072	-1.98344	0.63991	0.0227185	down.RNA	RNA fold > DNA fold (down)
NOG322956	-0.400168	-1.9551	0.715636	0.0227185	down.RNA	RNA fold > DNA fold (down)
NOG83176	-0.619346	-2.04219	0.511929	0.0229434	down.RNA	RNA fold > DNA fold (down)
NOG284903	-0.773779	-2.37286	0.476537	0.023794	down.RNA	RNA fold > DNA fold (down)
NOG139719	-0.87562	-2.46045	0.225005	0.0241129	down.RNA	RNA fold > DNA fold (down)
NOG83782	-0.794096	-3.33164	0.507869	0.0241129	down.RNA	RNA fold > DNA fold (down)
NOG251001	-0.832808	-2.65832	0.366033	0.0244931	down.RNA	RNA fold > DNA fold (down)
NOG84227	-0.184795	-2.90788	0.882185	0.0246263	down.RNA	RNA fold > DNA fold (down)
NOG126383	0.158918	-2.28497	0.879603	0.025214	down.RNA	RNA fold > DNA fold (down)
bactNOG44735	-1.35779	-3.05257	0.342758	0.0260931	down.RNA	RNA fold > DNA fold (down)
NOG151229	-2.49143	-3.8074	0.112508	0.0265828	down.RNA	RNA fold > DNA fold (down)
COG0688	0.039713	-2.64817	0.958979	0.0269295	down.RNA	RNA fold > DNA fold (down)
NOG11725	-1.25964	-3.85887	0.279611	0.0270817	down.RNA	RNA fold > DNA fold (down)
bactNOG21574	-0.586817	-2.15778	0.458582	0.0270817	down.RNA	RNA fold > DNA fold (down)
NOG253629	-0.378544	-2.01918	0.776398	0.0274181	down.RNA	RNA fold > DNA fold (down)
NOG74653	-0.19998	-1.94499	0.855001	0.0274181	down.RNA	RNA fold > DNA fold (down)
NOG132557	-0.404328	-2.38363	0.63505	0.0276226	down.RNA	RNA fold > DNA fold (down)
NOG16692	0.370981	-2.98532	0.539401	0.0280863	down.RNA	RNA fold > DNA fold (down)
NOG140548	-0.210243	-1.79406	0.862376	0.0281752	down.RNA	RNA fold > DNA fold (down)
COG3572	-0.535377	-3.41218	0.561118	0.028177	down.RNA	RNA fold > DNA fold (down)
COG0580	0.265759	-1.56194	0.780497	0.0287072	down.RNA	RNA fold > DNA fold (down)
NOG08052	-0.540596	-2.00153	0.587936	0.0306149	down.RNA	RNA fold > DNA fold (down)
NOG276636	-0.379333	-3.23517	0.598724	0.0306829	down.RNA	RNA fold > DNA fold (down)
NOG317126	-0.460005	-2.36054	0.551144	0.0314833	down.RNA	RNA fold > DNA fold (down)
NOG117059	-1.25117	-2.89448	0.104691	0.0315471	down.RNA	RNA fold > DNA fold (down)
bactNOG57928	-2.23722	-3.19521	0.0482575	0.0315471	down.both	RNA fold > DNA fold (down)
NOG77418	0.469306	-2.42646	0.768765	0.0319296	down.RNA	RNA fold > DNA fold (down)
bactNOG18808	-1.27084	-2.68869	0.244869	0.03196	down.RNA	RNA fold > DNA fold (down)
NOG76270	0.200881	-1.92695	0.820846	0.03196	down.RNA	RNA fold > DNA fold (down)
NOG278251	-1.70102	-4.38731	0.18738	0.03196	down.RNA	RNA fold > DNA fold (down)
NOG281805	-1.23522	-3.21326	0.362158	0.03196	down.RNA	RNA fold > DNA fold (down)
NOG13476	-1.00902	-3.82489	0.492097	0.0319838	down.RNA	RNA fold > DNA fold (down)
NOG25183	-0.626445	-3.17305	0.601636	0.0324011	down.RNA	RNA fold > DNA fold (down)
COG2859	-0.00223863	-1.65883	0.99817	0.0328872	down.RNA	RNA fold > DNA fold (down)
NOG262513	-0.504773	-1.96996	0.429476	0.0331034	down.RNA	RNA fold > DNA fold (down)
NOG267248	-1.18773	-3.04812	0.208518	0.033502	down.RNA	RNA fold > DNA fold (down)
bactNOG93375	-1.01049	-2.88782	0.406255	0.0336456	down.RNA	RNA fold > DNA fold (down)
NOG09246	0.861692	-2.30666	0.399209	0.0345039	down.RNA	RNA fold > DNA fold (down)
NOG146890	-0.100638	-1.8428	0.933943	0.0345039	down.RNA	RNA fold > DNA fold (down)
NOG27497	-1.19607	-2.50471	0.340258	0.0345283	down.RNA	RNA fold > DNA fold (down)
NOG11519	-1.16059	-3.94794	0.475659	0.0367711	down.RNA	RNA fold > DNA fold (down)
NOG125150	-0.407741	-2.24822	0.680438	0.0372927	down.RNA	RNA fold > DNA fold (down)
NOG127985	-0.762462	-2.14761	0.363908	0.037331	down.RNA	RNA fold > DNA fold (down)
NOG47844	-2.88764	-3.98974	0.0343709	0.037572	down.both	RNA fold > DNA fold (down)
NOG121937	-1.41295	-2.58275	0.0847904	0.037724	down.RNA	RNA fold > DNA fold (down)
NOG318945	-2.11478	-3.27783	0.109782	0.0391167	down.RNA	RNA fold > DNA fold (down)
NOG283050	-0.708641	-2.81853	0.547793	0.0404438	down.RNA	RNA fold > DNA fold (down)
NOG276217	-0.812334	-2.22025	0.303487	0.0406056	down.RNA	RNA fold > DNA fold (down)
NOG41021	0.299136	-1.71249	0.718347	0.0406056	down.RNA	RNA fold > DNA fold (down)
NOG85811	-0.345755	-2.00169	0.609829	0.0408743	down.RNA	RNA fold > DNA fold (down)
NOG331968	-1.28521	-2.64522	0.124749	0.0410187	down.RNA	RNA fold > DNA fold (down)
NOG285756	-0.314111	-1.90772	0.768519	0.0411131	down.RNA	RNA fold > DNA fold (down)
NOG76603	-0.336567	-1.91816	0.749489	0.0424448	down.RNA	RNA fold > DNA fold (down)
NOG253091	-1.58552	-3.00225	0.271315	0.0428721	down.RNA	RNA fold > DNA fold (down)
NOG252183	-0.596006	-2.37401	0.411782	0.0428721	down.RNA	RNA fold > DNA fold (down)
COG2085	-0.163914	-1.72985	0.882897	0.0433679	down.RNA	RNA fold > DNA fold (down)
COG3680	0.19943	-1.97376	0.831424	0.0433679	down.RNA	RNA fold > DNA fold (down)
NOG305750	0.146935	-1.85293	0.907914	0.0433679	down.RNA	RNA fold > DNA fold (down)
bactNOG33603	-0.830344	-2.16649	0.492139	0.0438546	down.RNA	RNA fold > DNA fold (down)
NOG305935	-0.333725	-2.47498	0.737666	0.0438546	down.RNA	RNA fold > DNA fold (down)
NOG14404	-0.682645	-2.70265	0.316296	0.0455363	down.RNA	RNA fold > DNA fold (down)
COG1989	0.00461095	-2.07422	0.994538	0.045631	down.RNA	RNA fold > DNA fold (down)
NOG76850	-2.53294	-3.28537	0.0496855	0.0457047	down.both	RNA fold > DNA fold (down)
NOG73846	-2.69343	-3.77624	0.0599858	0.0457047	down.RNA	RNA fold > DNA fold (down)
NOG251439	-0.678407	-2.29619	0.23464	0.0463207	down.RNA	RNA fold > DNA fold (down)
NOG133866	-0.256524	-2.16318	0.716219	0.0466262	down.RNA	RNA fold > DNA fold (down)
NOG79641	-3.09906	-4.86288	0.00493271	0.0466262	down.both	RNA fold > DNA fold (down)
COG0418	7.64782	4.87214	0.00120125	0.00070721	up.both	NA
COG0852	3.97204	3.16021	0.00151058	0.00111149	up.both	NA
COG4174	6.29193	4.11936	0.00406981	0.00133796	up.both	NA
NOG250903	-5.51456	-4.79906	0.00128157	0.00163157	down.both	NA
bactNOG07093	-4.41568	-3.63388	0.00422607	0.00213015	down.both	NA
COG1049	7.80316	5.62599	0.000913747	0.00229343	up.both	NA
COG3200	6.21014	3.67299	0.00107574	0.00308681	up.both	NA
bactNOG00501	-4.00688	-3.29479	0.0111679	0.00308681	down.both	NA
NOG123582	4.43607	3.35948	0.00425454	0.00315711	up.both	NA
NOG122222	4.24468	3.85229	0.0070226	0.00316929	up.both	NA
NOG151051	2.74723	2.46771	0.00874353	0.00329444	up.both	NA
COG2838	6.17986	4.48545	0.00137662	0.00386738	up.both	NA
NOG46802	-3.13077	-2.99654	0.00228024	0.00407371	down.both	NA
NOG74150	-2.99383	-2.5656	0.00119589	0.00425518	down.both	NA
NOG264954	-3.05416	-3.09827	0.00128157	0.00425518	down.both	NA
NOG322787	4.79875	3.79301	0.00358782	0.00432191	up.both	NA
NOG78871	2.97744	3.30627	0.00753459	0.00434023	up.both	NA
NOG297026	-4.07522	-3.94135	0.00452321	0.00434023	down.both	NA
COG2353	5.71971	3.96898	0.00199696	0.00437907	up.both	NA
NOG253134	-5.2099	-4.0882	0.00109128	0.00510662	down.both	NA
NOG301811	4.78018	4.60961	0.00358782	0.00526011	up.both	NA
NOG261746	4.34037	3.39311	0.00631848	0.0056257	up.both	NA
COG3202	7.20799	3.34283	0.00151254	0.00563271	up.both	NA
NOG07975	2.89247	3.07609	0.0130287	0.00567769	up.both	NA
NOG139358	-2.10345	-2.90221	0.00880084	0.00567769	down.both	NA
NOG150390	-4.86459	-3.65874	0.00351586	0.00567769	down.both	NA
NOG81198	-3.78961	-3.3679	0.010302	0.00567769	down.both	NA
NOG312084	2.94717	3.12215	0.00537904	0.00594976	up.both	NA
NOG134458	2.53506	3.06661	0.0152887	0.00631693	up.both	NA
NOG70717	2.45495	3.09531	0.0212849	0.00675052	up.both	NA
NOG12860	2.7441	2.80825	0.020478	0.0068815	up.both	NA
NOG79299	4.0673	3.46016	0.00614791	0.0068815	up.both	NA
COG4147	7.66948	5.27184	0.00109128	0.00719461	up.both	NA
NOG306447	4.39136	4.3211	0.00503057	0.00741323	up.both	NA
COG2898	3.55637	3.83062	0.0482541	0.00760526	up.both	NA
NOG136053	4.96209	3.59605	0.00190701	0.00760526	up.both	NA
NOG78712	3.26415	2.97139	0.0244828	0.00760526	up.both	NA
NOG134811	-2.22738	-2.25236	0.0531626	0.00763389	down.RNA	NA
NOG273087	2.73588	2.99873	0.0235965	0.00801193	up.both	NA
NOG132181	3.22389	2.99262	0.0101517	0.00815983	up.both	NA
NOG06269	2.97743	3.45026	0.0208517	0.00857524	up.both	NA
NOG297889	-2.24366	-2.29926	0.014937	0.00857524	down.both	NA
COG2404	2.65683	2.33507	0.00494628	0.008608	up.both	NA
bactNOG63854	3.84156	3.30267	0.00841361	0.008608	up.both	NA
NOG86256	-2.98477	-3.15245	0.0209162	0.008608	down.both	NA
NOG287801	-5.36156	-2.96907	0.00503057	0.00895458	down.both	NA
COG3942	1.95954	2.65813	0.0405237	0.00933484	up.both	NA
NOG44085	-2.78449	-2.63441	0.00128157	0.00933484	down.both	NA
NOG293857	5.05283	3.59244	0.00151254	0.00933484	up.both	NA
NOG237369	2.86874	2.64034	0.0227861	0.00933484	up.both	NA
NOG70852	-3.59817	-3.06219	0.00726502	0.00933484	down.both	NA
NOG131431	-1.34191	-2.41829	0.0686593	0.00952	down.RNA	NA
NOG81060	2.7406	2.97029	0.0342876	0.00952	up.both	NA
NOG39129	1.16091	2.1919	0.192107	0.00953872	up.RNA	NA
NOG11699	5.72953	4.90918	0.00114379	0.00960801	up.both	NA
NOG118155	4.07722	3.61389	0.00275937	0.00979201	up.both	NA
NOG83423	4.11485	4.03804	0.00983088	0.00986718	up.both	NA
NOG129039	-3.23092	-3.60397	0.00533576	0.0100598	down.both	NA
NOG124812	4.87825	3.83216	0.00119589	0.0103771	up.both	NA
NOG244422	2.95621	3.07251	0.0133671	0.0104321	up.both	NA
bctoNOG06697	3.82945	3.78899	0.0124251	0.0106062	up.both	NA
NOG48030	1.76339	2.14293	0.0775728	0.0107761	up.RNA	NA
NOG123670	1.89252	2.73745	0.0840906	0.0110739	up.RNA	NA
COG0585	7.0026	3.92647	0.00109128	0.0112375	up.both	NA
NOG73708	3.2848	3.30314	0.0171556	0.0113293	up.both	NA
NOG47764	1.94069	2.73531	0.0536155	0.0113929	up.RNA	NA
bactNOG15845	-2.12392	-2.44511	0.042766	0.0113929	down.both	NA
NOG263003	-2.31053	-2.56381	0.0232948	0.011496	down.both	NA
NOG124943	5.06607	2.82339	0.00475154	0.011553	up.both	NA
NOG126631	4.63191	3.33931	0.00343353	0.011643	up.both	NA
NOG289643	-2.54572	-2.48358	0.0165537	0.011643	down.both	NA
NOG83792	-2.19173	-2.09622	0.0143696	0.011643	down.both	NA
NOG267063	-3.66995	-3.14916	0.00862119	0.011643	down.both	NA
NOG118469	-3.67567	-3.48845	0.0184586	0.0120759	down.both	NA
COG4542	3.11226	2.89154	0.0176096	0.0120805	up.both	NA
COG1210	0.809365	1.91862	0.107186	0.0122504	up.RNA	NA
COG2010	6.85601	4.60487	0.00418255	0.0122504	up.both	NA
NOG147580	-2.58696	-2.37258	0.00114379	0.0123065	down.both	NA
NOG322760	2.7303	3.25527	0.0332351	0.0123198	up.both	NA
firmNOG14507	-1.78232	-2.56597	0.0474018	0.0125964	down.both	NA
NOG317231	-1.25073	-2.30526	0.183268	0.0128612	down.RNA	NA
firmNOG06421	3.09321	2.43608	0.0171556	0.0132036	up.both	NA
NOG134940	1.91819	2.52879	0.0611953	0.0133168	up.RNA	NA
NOG235770	-2.36778	-3.14689	0.0775694	0.0133168	down.RNA	NA
NOG301472	3.27838	3.43684	0.0158392	0.0135047	up.both	NA
NOG128060	-1.07049	-2.14643	0.0579386	0.0137829	down.RNA	NA
NOG286877	2.9618	2.6777	0.0183423	0.0137829	up.both	NA
NOG09701	-4.43367	-3.80616	0.0132189	0.0138036	down.both	NA
NOG14425	3.29302	3.19934	0.0157418	0.013857	up.both	NA
NOG78744	2.70115	2.55421	0.0372062	0.0140053	up.both	NA
bctoNOG04991	3.58626	3.30109	0.012389	0.0140053	up.both	NA
COG0752	1.47511	1.63014	0.0376773	0.014011	up.both	NA
NOG39237	2.05014	2.73091	0.0955549	0.0146758	up.RNA	NA
COG3401	-1.26988	-2.24544	0.0332651	0.0148223	down.both	NA
NOG293995	-3.41256	-2.16734	0.01292	0.0151182	down.both	NA
bactNOG48164	-2.62517	-2.42374	0.00453274	0.0153284	down.both	NA
NOG242248	-1.70283	-2.09655	0.0093892	0.0153857	down.both	NA
NOG261147	-1.77617	-2.56771	0.0081436	0.0158317	down.both	NA
COG1232	-0.674301	-1.7586	0.137647	0.0161656	down.RNA	NA
NOG244342	3.12599	2.51818	0.0171786	0.0161656	up.both	NA
NOG83994	1.26264	2.29057	0.0946352	0.0163066	up.RNA	NA
NOG70072	-1.70195	-2.28624	0.0617865	0.0168307	down.RNA	NA
NOG239964	-1.81519	-2.51682	0.00475154	0.0168307	down.both	NA
NOG118396	4.24258	3.57414	0.00706241	0.0168744	up.both	NA
bactNOG10037	3.7121	3.2028	0.00714493	0.0168744	up.both	NA
COG1858	3.29215	2.13401	0.00114379	0.0170643	up.both	NA
NOG80273	-2.13213	-2.04409	0.0451898	0.0173446	down.both	NA
NOG275890	-1.79077	-1.9869	0.151687	0.0173446	down.RNA	NA
NOG136066	-2.58605	-2.99712	0.0160205	0.0175037	down.both	NA
NOG264826	-4.67953	-2.89732	0.0104866	0.0176594	down.both	NA
bactNOG07224	-1.95199	-2.37477	0.0182605	0.0176924	down.both	NA
NOG298208	-2.62159	-2.30797	0.00343353	0.0176924	down.both	NA
COG2879	5.42393	2.99108	0.00654889	0.0177426	up.both	NA
COG4252	-1.2952	-1.56014	0.0317388	0.0177426	down.both	NA
NOG132054	-3.37736	-2.75401	0.0214406	0.0177426	down.both	NA
NOG134542	-1.40765	-2.25697	0.0502792	0.0177426	down.RNA	NA
NOG74321	2.31665	2.95027	0.0951565	0.0177426	up.RNA	NA
NOG278896	3.01378	2.9758	0.0165537	0.0179264	up.both	NA
NOG69681	3.18914	2.88639	0.0209162	0.0179264	up.both	NA
NOG82072	-3.32973	-2.46342	0.00824214	0.0179811	down.both	NA
COG0754	5.52156	3.94193	0.00654889	0.0182805	up.both	NA
bactNOG40253	-1.96542	-2.71463	0.0161232	0.0182805	down.both	NA
COG4975	2.26829	2.85471	0.0578978	0.0185618	up.RNA	NA
NOG279623	-2.10591	-2.10957	0.134231	0.0185618	down.RNA	NA
NOG244321	5.0181	3.74469	0.00469448	0.0185618	up.both	NA
NOG315321	4.39346	3.0826	0.00469448	0.0185676	up.both	NA
COG1359	-0.687403	-1.91063	0.107504	0.0191597	down.RNA	NA
bactNOG33516	3.8921	1.89402	0.00614791	0.0191802	up.both	NA
COG2113	2.47227	2.29237	0.0143045	0.0196841	up.both	NA
NOG126079	5.15904	3.3186	0.00507676	0.0198949	up.both	NA
NOG270953	2.87075	2.59016	0.0080763	0.0200705	up.both	NA
COG4476	2.44098	3.12361	0.0113827	0.0208994	up.both	NA
COG0276	2.17296	2.53122	0.0171556	0.0211514	up.both	NA
NOG41846	2.99089	2.75942	0.0143501	0.0211514	up.both	NA
NOG80227	2.69743	2.44931	0.0319735	0.0211514	up.both	NA
NOG294894	-1.75653	-2.06525	0.0852628	0.0211601	down.RNA	NA
bactNOG102010	-1.75325	-2.35171	0.188483	0.0212192	down.RNA	NA
COG0314	3.4904	2.46803	0.0261981	0.0212274	up.both	NA
COG3254	-1.19316	-1.70997	0.0278107	0.0213467	down.both	NA
NOG148911	-2.42498	-2.4909	0.0642467	0.0213467	down.RNA	NA
NOG82675	1.4589	2.45143	0.0833672	0.0213467	up.RNA	NA
bactNOG00387	-1.14761	-2.16198	0.0923133	0.0213467	down.RNA	NA
NOG307522	-2.97842	-3.03405	0.126464	0.0213467	down.RNA	NA
NOG257498	2.85979	2.79566	0.0111252	0.0213467	up.both	NA
NOG261413	-2.60812	-2.21553	0.00605847	0.0213467	down.both	NA
NOG279751	-2.66883	-2.98126	0.0656461	0.0213467	down.RNA	NA
COG0724	2.32376	2.07759	0.00567493	0.0213961	up.both	NA
NOG117686	1.93888	2.71629	0.0757533	0.0214225	up.RNA	NA
COG1828	2.77166	2.54774	0.00750899	0.021453	up.both	NA
NOG137108	2.91946	2.68356	0.0151723	0.0215764	up.both	NA
bactNOG74389	-3.58617	-2.71488	0.00317006	0.0215764	down.both	NA
NOG72817	1.82419	2.41109	0.211698	0.021667	up.RNA	NA
NOG280937	-1.31111	-1.96852	0.063863	0.021667	down.RNA	NA
NOG138848	-2.35603	-2.33868	0.0462179	0.0216872	down.both	NA
NOG42259	-2.05642	-1.78811	0.0213871	0.0217522	down.both	NA
bactNOG08068	-0.746664	-1.92491	0.255963	0.0217522	down.RNA	NA
NOG314711	-1.19549	-1.78209	0.0425561	0.0217522	down.both	NA
NOG43510	-2.56957	-2.6672	0.0251392	0.0217522	down.both	NA
bactNOG70763	-4.07171	-4.08823	0.00319862	0.0217522	down.both	NA
NOG133048	-1.66005	-2.41311	0.0726996	0.0222379	down.RNA	NA
NOG292957	2.98997	1.95022	0.0154066	0.0222379	up.both	NA
NOG118437	1.15207	1.99059	0.0875931	0.0222843	up.RNA	NA
NOG46381	3.60481	3.21423	0.00815005	0.0222843	up.both	NA
bactNOG26965	-2.53767	-2.39118	0.0222109	0.0222843	down.both	NA
NOG251388	2.55577	2.94508	0.012389	0.0222843	up.both	NA
NOG70996	3.47762	3.18117	0.021131	0.0229434	up.both	NA
COG0508	1.35251	2.17	0.0239143	0.0230555	up.both	NA
NOG114436	3.4379	3.06604	0.0175781	0.0230555	up.both	NA
NOG268842	3.87164	3.49036	0.0070226	0.0232894	up.both	NA
NOG41737	3.72599	3.04227	0.0122145	0.0235304	up.both	NA
NOG266499	-3.2052	-2.37166	0.0294347	0.0235304	down.both	NA
bactNOG19412	-4.36182	-3.55973	0.0176096	0.023643	down.both	NA
COG0676	5.70074	4.65663	0.0118099	0.0236561	up.both	NA
COG4213	-1.39986	-1.98857	0.0333336	0.0239587	down.both	NA
NOG73032	2.50106	2.55119	0.055576	0.0240573	up.RNA	NA
NOG72902	5.32521	2.84998	0.00228024	0.0240573	up.both	NA
NOG10391	5.82803	3.84199	0.00109128	0.0240841	up.both	NA
COG2857	5.28288	3.33825	0.00206036	0.0241129	up.both	NA
COG4239	6.80078	2.60877	0.00151254	0.0241129	up.both	NA
COG4479	2.11429	2.66723	0.0508573	0.0241129	up.RNA	NA
NOG121632	-2.27329	-2.08715	0.0261923	0.0241129	down.both	NA
NOG87975	-2.34736	-2.08168	0.0100111	0.0241129	down.both	NA
NOG257234	-2.29377	-2.2773	0.0804489	0.0241129	down.RNA	NA
NOG294908	2.83393	2.48538	0.0150606	0.0241129	up.both	NA
NOG286237	-3.41592	-2.03738	0.0147564	0.0244931	down.both	NA
NOG43143	4.50008	2.17213	0.00228024	0.0246263	up.both	NA
NOG87935	4.49419	3.63174	0.00537904	0.0246263	up.both	NA
NOG81848	2.33551	2.64407	0.0332351	0.0248938	up.both	NA
bctoNOG05959	3.55252	2.75974	0.0542993	0.0248938	up.RNA	NA
COG2039	-0.456823	-1.82817	0.439074	0.0250617	down.RNA	NA
NOG47606	4.47435	1.89431	0.00358782	0.025214	up.both	NA
NOG136796	-1.64795	-1.78944	0.105715	0.025317	down.RNA	NA
NOG132855	-1.65391	-2.02205	0.151968	0.0253538	down.RNA	NA
NOG42280	-2.60323	-2.38574	0.0400056	0.0253538	down.both	NA
COG1556	1.55875	1.94093	0.0343709	0.0256505	up.both	NA
NOG74087	-1.8906	-2.76587	0.173865	0.0256505	down.RNA	NA
NOG292093	-0.983365	-2.09324	0.460327	0.0256505	down.RNA	NA
NOG73695	2.27464	2.95215	0.0693463	0.0259852	up.RNA	NA
NOG70721	-3.53597	-2.89706	0.00565308	0.0262352	down.both	NA
COG2807	3.05534	3.13469	0.00704994	0.0263245	up.both	NA
COG4405	1.28501	1.85214	0.0304442	0.0263816	up.both	NA
NOG14914	3.50243	3.4648	0.00453274	0.0265097	up.both	NA
NOG42247	-2.73765	-2.01746	0.0213871	0.0265828	down.both	NA
NOG10914	-1.42532	-1.97791	0.0512786	0.0266445	down.RNA	NA
NOG115016	3.68344	2.8577	0.00549133	0.0269421	up.both	NA
NOG139672	3.37679	2.81784	0.0160979	0.0269421	up.both	NA
NOG126752	1.76272	1.98347	0.0442288	0.0270817	up.both	NA
bactNOG13045	4.60858	3.0504	0.00358782	0.0270817	up.both	NA
NOG75695	2.2929	2.89604	0.121277	0.0270817	up.RNA	NA
NOG313619	-1.33341	-2.14843	0.148336	0.0270973	down.RNA	NA
COG3270	-0.97407	-2.05001	0.0630887	0.0273909	down.RNA	NA
NOG14326	2.08455	2.87202	0.0333336	0.0273909	up.both	NA
NOG114651	-2.0702	-1.64219	0.0103894	0.0274181	down.both	NA
NOG275770	-2.91659	-2.91716	0.0176096	0.0274181	down.both	NA
NOG321226	-4.13019	-2.72912	0.0244828	0.0274181	down.both	NA
NOG252866	2.00982	2.60212	0.0941043	0.0274181	up.RNA	NA
NOG261751	-4.51798	-3.32747	0.011548	0.0274751	down.both	NA
NOG77005	-0.388474	-1.86625	0.730948	0.0280082	down.RNA	NA
NOG259606	3.04611	2.07064	0.0399073	0.0280235	up.both	NA
NOG312294	-1.90219	-2.62452	0.0522743	0.0280265	down.RNA	NA
bactNOG11463	-3.25276	-1.91551	0.00959248	0.0280863	down.both	NA
NOG328756	2.74582	2.71669	0.0225025	0.028177	up.both	NA
NOG325887	1.50236	2.2287	0.116598	0.0285138	up.RNA	NA
NOG304391	-0.709326	-1.86987	0.324687	0.0289288	down.RNA	NA
NOG40329	1.87861	2.44929	0.0539637	0.0290441	up.RNA	NA
COG2707	2.44444	2.88195	0.0333336	0.0293314	up.both	NA
NOG68400	1.9043	1.97532	0.0775728	0.0295307	up.RNA	NA
bactNOG12355	-2.71714	-2.03201	0.00753459	0.0295307	down.both	NA
NOG298633	1.43418	2.20411	0.0155402	0.0296781	up.both	NA
NOG79906	1.4761	2.41468	0.231215	0.0297169	up.RNA	NA
NOG150269	-2.82304	-2.32573	0.00469448	0.0303633	down.both	NA
NOG330973	-3.7304	-3.79364	0.0955549	0.0303633	down.RNA	NA
COG0751	1.54052	1.82638	0.0445799	0.0305305	up.both	NA
NOG327296	5.07474	2.54823	0.00228024	0.0309217	up.both	NA
COG0833	2.58978	2.40567	0.0171556	0.0310032	up.both	NA
NOG81290	-0.825208	-1.62863	0.108754	0.0310032	down.RNA	NA
NOG324115	-1.27995	-2.14037	0.303265	0.0310032	down.RNA	NA
NOG235926	-1.31679	-1.83568	0.252278	0.0310032	down.RNA	NA
COG1635	2.47901	2.64739	0.0648568	0.0315541	up.RNA	NA
NOG122942	-1.52709	-1.95458	0.0324045	0.0319296	down.both	NA
NOG269643	-0.664922	-2.03706	0.318515	0.0319296	down.RNA	NA
NOG40012	4.30313	3.21604	0.00455649	0.0324863	up.both	NA
NOG137593	1.85068	2.2234	0.137193	0.0330622	up.RNA	NA
NOG290199	-0.984796	-2.1934	0.29003	0.0330622	down.RNA	NA
NOG138293	2.31725	2.63467	0.0833672	0.0331034	up.RNA	NA
NOG117956	-2.06738	-1.90381	0.0759924	0.0334429	down.RNA	NA
NOG298444	-1.27845	-2.16474	0.146646	0.0334429	down.RNA	NA
NOG137278	-1.27259	-1.86999	0.157523	0.033502	down.RNA	NA
NOG121237	1.92913	2.24331	0.118762	0.0335662	up.RNA	NA
NOG78542	3.02846	3.42174	0.0168057	0.0336026	up.both	NA
NOG293480	-2.02888	-2.07686	0.131252	0.0336026	down.RNA	NA
NOG87357	3.83845	3.21487	0.0051837	0.0336456	up.both	NA
NOG116426	-1.59975	-1.7072	0.0160905	0.0336489	down.both	NA
NOG282392	3.14162	2.75503	0.0114942	0.0342315	up.both	NA
NOG127421	-2.20233	-1.93811	0.0101517	0.0342498	down.both	NA
bactNOG01699	-1.62578	-1.95014	0.053182	0.0342498	down.RNA	NA
NOG12190	4.48782	3.12932	0.00469448	0.0345283	up.both	NA
NOG266049	3.83526	2.753	0.0169303	0.0345283	up.both	NA
NOG276794	2.30702	2.37313	0.0159018	0.0345283	up.both	NA
bactNOG91139	3.82876	3.26368	0.0141942	0.0345283	up.both	NA
NOG42833	0.646498	1.80503	0.386755	0.0351548	up.RNA	NA
NOG119939	2.14533	2.33795	0.0184384	0.035257	up.both	NA
NOG45949	-2.04878	-2.28402	0.058109	0.0353899	down.RNA	NA
COG4487	-0.341534	-1.29907	0.503058	0.035508	down.RNA	NA
NOG131501	-3.06466	-2.08072	0.00824214	0.0361036	down.both	NA
NOG71826	3.44809	3.21781	0.012389	0.0363272	up.both	NA
NOG82691	1.00638	1.79325	0.212256	0.03634	up.RNA	NA
NOG302707	-2.36286	-1.77706	0.00475154	0.0366623	down.both	NA
NOG119164	-1.43292	-1.96698	0.218611	0.0369251	down.RNA	NA
NOG121454	3.24519	2.75771	0.0169748	0.0369251	up.both	NA
COG4806	-0.378212	-1.45812	0.379398	0.0370292	down.RNA	NA
NOG297359	-1.12068	-1.86582	0.316389	0.0370292	down.RNA	NA
NOG119629	-0.876727	-1.40283	0.118926	0.0370624	down.RNA	NA
NOG39724	3.47943	1.95415	0.0180112	0.037331	up.both	NA
COG1679	-1.49396	-1.77941	0.0734695	0.0381171	down.RNA	NA
COG2918	1.43158	2.10384	0.0288495	0.0381171	up.both	NA
NOG86015	2.32377	2.94838	0.0797854	0.0381171	up.RNA	NA
bactNOG61159	1.99165	2.4542	0.10327	0.0381171	up.RNA	NA
firmNOG09464	-1.67591	-2.1156	0.117338	0.0381171	down.RNA	NA
NOG114125	-1.72787	-2.24217	0.0978039	0.0381362	down.RNA	NA
NOG120881	2.40267	2.01346	0.0512786	0.0381362	up.RNA	NA
NOG150015	2.59462	2.41797	0.0475994	0.0381362	up.both	NA
NOG259156	3.40893	2.80327	0.0160905	0.0381362	up.both	NA
COG3379	-2.3286	-2.14045	0.0150185	0.0381458	down.both	NA
COG1972	1.02265	1.94563	0.150958	0.038184	up.RNA	NA
NOG308273	-0.836188	-2.00006	0.431905	0.0385475	down.RNA	NA
NOG247090	-1.24508	-1.35548	0.142637	0.0385475	down.RNA	NA
NOG124230	2.95045	2.04733	0.0113783	0.0391167	up.both	NA
NOG131954	3.66544	2.65029	0.0134704	0.0391167	up.both	NA
NOG74768	2.49813	2.48492	0.0434862	0.0391167	up.both	NA
NOG83207	-0.661053	-1.96775	0.516984	0.0391167	down.RNA	NA
NOG306142	-1.3675	-2.03256	0.0434862	0.0391167	down.both	NA
NOG117076	2.02591	2.05084	0.0384871	0.0391283	up.both	NA
NOG323190	3.43922	3.42987	0.0175781	0.0392948	up.both	NA
NOG04883	-0.527201	-1.66595	0.455574	0.0394299	down.RNA	NA
NOG69908	1.97282	2.11882	0.0934992	0.0395516	up.RNA	NA
NOG245545	3.12746	2.53225	0.0176096	0.0401575	up.both	NA
NOG149318	3.18252	2.25277	0.0124251	0.0402064	up.both	NA
COG0762	1.67736	2.44464	0.0483441	0.0404438	up.both	NA
bctoNOG05756	-0.925924	-1.84323	0.344654	0.0404892	down.RNA	NA
NOG254031	-2.22562	-1.8749	0.0489827	0.0404893	down.both	NA
bactNOG45336	0.900295	2.04951	0.237427	0.0405148	up.RNA	NA
NOG126263	-0.692495	-1.79148	0.417748	0.0405432	down.RNA	NA
NOG149916	-1.75366	-2.16246	0.0155402	0.0405432	down.both	NA
COG3665	-3.08593	-3.64035	0.109612	0.0406056	down.RNA	NA
NOG138111	-1.58393	-2.22037	0.0840906	0.0406056	down.RNA	NA
NOG85382	2.31053	2.45649	0.0915137	0.0406056	up.RNA	NA
NOG307150	-1.16034	-1.69933	0.035731	0.0406056	down.both	NA
NOG136715	1.85252	2.55591	0.139075	0.0406112	up.RNA	NA
NOG130804	1.57543	2.47317	0.123543	0.0406622	up.RNA	NA
NOG88007	-2.4002	-2.43068	0.0554095	0.0406622	down.RNA	NA
NOG86666	2.15255	2.70494	0.0852628	0.0406644	up.RNA	NA
NOG119521	2.66359	3.23065	0.0507933	0.0407196	up.RNA	NA
NOG137585	-2.03879	-1.63954	0.0113827	0.0411131	down.both	NA
NOG73258	-3.20668	-2.47805	0.00897398	0.0411131	down.both	NA
bactNOG14515	-2.86149	-3.04172	0.0348523	0.0411131	down.both	NA
firmNOG03020	-2.91788	-2.59843	0.0332651	0.0411131	down.both	NA
firmNOG00722	-1.17784	-1.95298	0.159504	0.0411131	down.RNA	NA
COG5529	2.16403	2.35875	0.156518	0.041474	up.RNA	NA
bactNOG01060	-1.58544	-2.28124	0.0163739	0.0415724	down.both	NA
NOG18837	2.2221	2.05332	0.0173134	0.0417778	up.both	NA
NOG86642	4.7122	3.04365	0.00343353	0.0417998	up.both	NA
NOG43979	-1.67963	-1.38312	0.0357156	0.0417998	down.both	NA
COG1306	-1.38039	-1.76764	0.0143198	0.0418891	down.both	NA
NOG116693	-1.49932	-1.54849	0.0487601	0.0419913	down.both	NA
NOG131592	3.10202	2.99807	0.0304829	0.04206	up.both	NA
COG2845	-0.689475	-1.95155	0.419498	0.0422987	down.RNA	NA
COG2107	2.06078	2.20527	0.0722792	0.0428721	up.RNA	NA
COG3407	2.25898	2.45473	0.0343709	0.0433679	up.both	NA
COG3899	-1.35471	-1.72183	0.0806166	0.0433679	down.RNA	NA
NOG135576	-1.32526	-2.29527	0.123938	0.0433679	down.RNA	NA
NOG15966	-1.66578	-1.58979	0.0347575	0.0433679	down.both	NA
NOG74205	-1.91749	-2.75045	0.102092	0.0433679	down.RNA	NA
bactNOG09983	-2.42932	-1.89354	0.00815514	0.0433679	down.both	NA
NOG301015	-0.965877	-1.76238	0.253571	0.0433679	down.RNA	NA
NOG291989	-2.64422	-2.18467	0.0118289	0.0433679	down.both	NA
NOG330450	2.6705	2.43264	0.0166076	0.0433679	up.both	NA
NOG257503	-3.77071	-3.49098	0.0971022	0.043391	down.RNA	NA
NOG26791	-0.864798	-1.61472	0.306466	0.0434808	down.RNA	NA
NOG311786	-1.11344	-1.83315	0.190047	0.0436333	down.RNA	NA
COG1426	1.87079	2.55563	0.0686593	0.043789	up.RNA	NA
NOG84865	4.37848	2.50238	0.00679412	0.043789	up.both	NA
NOG137774	-1.88116	-1.92869	0.119931	0.0438546	down.RNA	NA
NOG77621	3.37833	3.19243	0.0113783	0.0438546	up.both	NA
NOG132020	1.96543	2.46883	0.0609318	0.0440703	up.RNA	NA
bactNOG03966	-0.953761	-1.56933	0.164378	0.0440703	down.RNA	NA
NOG261927	-1.65836	-2.2466	0.162586	0.0440703	down.RNA	NA
bactNOG51250	-2.6765	-1.77853	0.0171556	0.0441918	down.both	NA
NOG125711	-0.677155	-2.04108	0.593131	0.0442153	down.RNA	NA
NOG78546	1.84181	2.18798	0.165569	0.044702	up.RNA	NA
NOG245738	-1.14459	-1.44353	0.153334	0.0448082	down.RNA	NA
NOG86089	1.49904	2.40694	0.0616265	0.0448234	up.RNA	NA
NOG40291	-1.17279	-1.89543	0.151604	0.0452456	down.RNA	NA
NOG117217	2.67236	3.19273	0.0638964	0.0452565	up.RNA	NA
COG2303	2.53716	2.30027	0.236312	0.0453178	up.RNA	NA
NOG302396	-2.4314	-2.29534	0.00679412	0.0453178	down.both	NA
NOG117810	-1.51349	-2.51439	0.117077	0.0453527	down.RNA	NA
NOG84448	2.59853	2.63889	0.11755	0.0455272	up.RNA	NA
NOG131271	2.45101	2.14437	0.0661611	0.0455363	up.RNA	NA
NOG67755	2.04341	2.53027	0.0694493	0.0455363	up.RNA	NA
NOG299883	2.77806	1.7447	0.0229881	0.045631	up.both	NA
NOG85618	-1.43137	-2.37519	0.18825	0.045631	down.RNA	NA
NOG256627	1.57474	2.38455	0.192662	0.0460169	up.RNA	NA
NOG04106	3.12809	3.05878	0.0172157	0.0460954	up.both	NA
NOG286155	-1.21407	-1.56441	0.0297196	0.0461878	down.both	NA
bactNOG62835	-2.90836	-2.64025	0.00486692	0.0461878	down.both	NA
NOG258238	1.63888	2.42222	0.128898	0.0461878	up.RNA	NA
COG0288	-4.19487e-05	-1.21062	0.999959	0.0462226	down.RNA	NA
NOG131347	-1.42972	-1.53733	0.0310063	0.0462226	down.both	NA
NOG247370	-0.264953	-1.64092	0.786824	0.0463207	down.RNA	NA
NOG324260	-1.81145	-1.93716	0.0825365	0.0463207	down.RNA	NA
NOG81161	4.14905	2.37131	0.00942909	0.0465981	up.both	NA
NOG282569	-2.18534	-1.86872	0.0361833	0.0475571	down.both	NA
NOG319400	-3.22949	-2.5531	0.00565308	0.0475571	down.both	NA
NOG117308	2.69987	2.9411	0.0346807	0.0481142	up.both	NA
NOG139810	3.22066	3.13022	0.0225675	0.0485242	up.both	NA
NOG84056	-0.701788	-1.63438	0.159123	0.0485242	down.RNA	NA
bactNOG23237	2.46085	2.46636	0.0330659	0.0485242	up.both	NA
NOG255831	1.07633	2.01335	0.333939	0.0485242	up.RNA	NA
firmNOG12246	-2.72337	-2.89475	0.0165568	0.0485242	down.both	NA
bactNOG25306	-3.06419	-2.59089	0.00204286	0.0486788	down.both	NA
NOG125174	-0.745444	-1.72038	0.428017	0.048786	down.RNA	NA
bactNOG00834	-0.741738	-1.68534	0.366209	0.0489143	down.RNA	NA
COG2030	0.567722	1.3795	0.208081	0.0491958	up.RNA	NA
COG3754	-0.921122	-1.48505	0.17131	0.0492637	down.RNA	NA
NOG124223	3.98855	2.91883	0.0420315	0.0495536	up.both	NA
NOG237884	-2.25857	-1.74921	0.0521881	0.0496622	down.RNA	NA
NOG328651	-1.19418	-1.6995	0.194158	0.0496622	down.RNA	NA
NOG309051	-3.37734	-2.91731	0.0103912	0.0498068	down.both	NA
COG0369	6.31922	3.75535	0.0118099	0.0498546	up.both	NA
bactNOG98811	-3.45269	-2.53636	0.00753459	0.0498546	down.both	NA
bactNOG00013	4.47776	2.69528	0.00241237	0.0507932	up.DNA	NA
NOG139456	-3.04725	-1.79659	0.0374542	0.0510991	down.DNA	NA
NOG279792	-2.706	-2.8439	0.0206731	0.0510991	down.DNA	NA
COG3399	3.91153	1.45885	0.00565308	0.0512114	up.DNA	NA
NOG67844	2.46244	2.24349	0.0294347	0.0512114	up.DNA	NA
NOG86992	-3.45713	-2.05864	0.00609807	0.0512114	down.DNA	NA
bactNOG39323	-2.39768	-2.2284	0.0400236	0.0512114	down.DNA	NA
COG1220	1.11647	1.7375	0.031311	0.0513978	up.DNA	NA
NOG313516	1.87625	2.43448	0.0354836	0.0519768	up.DNA	NA
COG1007	2.521	2.01941	0.0155402	0.052183	up.DNA	NA
bactNOG74002	4.17096	1.89176	0.00474835	0.052183	up.DNA	NA
NOG304420	-2.96401	-1.76212	0.0116272	0.0522238	down.DNA	NA
NOG118338	2.07494	2.23475	0.0355237	0.0530413	up.DNA	NA
NOG14082	3.3986	2.07546	0.0113827	0.0530413	up.DNA	NA
NOG13167	3.28741	3.28177	0.0482575	0.053361	up.DNA	NA
NOG140141	3.02249	3.76978	0.00565308	0.0546232	up.DNA	NA
COG4176	2.40943	2.03766	0.0136976	0.0549064	up.DNA	NA
COG0736	1.07035	1.29477	0.0451526	0.0549785	up.DNA	NA
COG0864	1.31348	1.33552	0.0420315	0.0549785	up.DNA	NA
COG1290	6.29138	2.65372	0.00109128	0.0549785	up.DNA	NA
COG5618	-2.78726	-2.80174	0.0163739	0.0549785	down.DNA	NA
bactNOG87775	3.27801	3.51962	0.0293514	0.0555812	up.DNA	NA
COG1758	2.12066	2.16711	0.0275635	0.0555842	up.DNA	NA
NOG118258	3.05349	2.36945	0.0175841	0.0555842	up.DNA	NA
NOG288473	4.06032	3.08337	0.0080003	0.0555842	up.DNA	NA
NOG74365	3.18703	2.32027	0.0442979	0.0561312	up.DNA	NA
NOG241319	3.75177	2.70999	0.0103013	0.0561312	up.DNA	NA
NOG313289	2.18564	2.28202	0.0296421	0.0561312	up.DNA	NA
NOG41723	-3.70334	-1.74676	0.0296332	0.0572845	down.DNA	NA
NOG254208	-3.19709	-1.99616	0.0168057	0.0572868	down.DNA	NA
NOG124375	-1.94064	-1.42433	0.0175781	0.057458	down.DNA	NA
NOG277083	3.61047	2.39907	0.0109506	0.0583499	up.DNA	NA
bactNOG67721	2.27371	2.14322	0.0296528	0.0590612	up.DNA	NA
NOG131148	4.69233	2.46776	0.00228024	0.0596433	up.DNA	NA
COG2863	3.71606	3.37153	0.0093892	0.0603697	up.DNA	NA
NOG323161	-3.30355	-2.82679	0.00453274	0.0603697	down.DNA	NA
NOG265623	-3.27567	-2.33592	0.00358782	0.0603697	down.DNA	NA
NOG115081	-2.27677	-1.87811	0.00359101	0.060823	down.DNA	NA
bactNOG40959	-2.5249	-2.58844	0.0467396	0.060823	down.DNA	NA
NOG323250	-4.34897	-2.35301	0.0114942	0.060823	down.DNA	NA
bctoNOG02122	2.63109	2.43183	0.0411373	0.0613005	up.DNA	NA
NOG82831	-2.60873	-2.66762	0.020666	0.061408	down.DNA	NA
NOG84426	4.24449	2.81143	0.0051837	0.061408	up.DNA	NA
NOG82737	-1.01344	-1.37424	0.0461777	0.0629756	down.DNA	NA
NOG292049	4.41063	2.9524	0.00694679	0.0629756	up.DNA	NA
NOG123676	-1.49309	-1.40029	0.00986203	0.0632246	down.DNA	NA
NOG78194	-1.52597	-1.19742	0.0283195	0.0634369	down.DNA	NA
NOG115565	3.30417	2.39542	0.0122056	0.064776	up.DNA	NA
NOG326455	-4.53232	-2.69279	0.0167087	0.0650081	down.DNA	NA
COG0748	4.03029	2.26035	0.0085962	0.0656482	up.DNA	NA
NOG75714	1.55976	1.6297	0.044384	0.0658299	up.DNA	NA
NOG46880	-1.2577	-1.75612	0.0435157	0.0665389	down.DNA	NA
NOG132692	2.28782	2.49393	0.0355237	0.0668346	up.DNA	NA
NOG331824	-2.67121	-2.03005	0.0345046	0.0668346	down.DNA	NA
COG4814	2.07438	2.36338	0.0479891	0.0671255	up.DNA	NA
NOG69927	-1.74075	-1.80132	0.0165568	0.0672229	down.DNA	NA
COG3018	4.06551	2.97828	0.00465121	0.0676167	up.DNA	NA
NOG134536	2.87735	2.35414	0.028769	0.0676167	up.DNA	NA
COG3479	2.02679	2.35066	0.0436083	0.0677081	up.DNA	NA
NOG311494	3.09432	2.28141	0.0264709	0.0677081	up.DNA	NA
NOG68642	1.83967	1.87132	0.0277254	0.0682721	up.DNA	NA
bactNOG100895	-2.06191	-1.91018	0.0225675	0.0682721	down.DNA	NA
NOG124739	-1.53128	-1.2948	0.0268114	0.0687377	down.DNA	NA
firmNOG12844	3.01018	1.97369	0.0210195	0.0687377	up.DNA	NA
NOG319086	-3.69295	-2.97857	0.0331929	0.0687455	down.DNA	NA
NOG299649	3.15032	2.45793	0.0209162	0.0689328	up.DNA	NA
COG3214	-1.52362	-1.42376	0.0239143	0.0695802	down.DNA	NA
NOG77180	3.05325	2.46811	0.0132189	0.0698579	up.DNA	NA
COG3463	-1.89281	-1.91237	0.027058	0.0699902	down.DNA	NA
NOG302551	-2.43239	-2.13983	0.0225675	0.0700384	down.DNA	NA
NOG139916	-2.83688	-3.20749	0.0254585	0.0702568	down.DNA	NA
NOG266720	-1.80988	-2.04714	0.029406	0.070292	down.DNA	NA
COG2040	2.00672	1.89412	0.0393934	0.0704978	up.DNA	NA
NOG75045	-2.33428	-2.50201	0.0221101	0.0705609	down.DNA	NA
NOG263397	-2.28164	-2.47386	0.0399242	0.0714252	down.DNA	NA
NOG315671	-1.41098	-1.78804	0.0395057	0.0714252	down.DNA	NA
NOG38973	-2.38845	-2.60499	0.0320662	0.0714673	down.DNA	NA
NOG76531	-2.78911	-2.92131	0.0127453	0.0718308	down.DNA	NA
bactNOG01823	-1.80951	-2.0643	0.0184586	0.0719291	down.DNA	NA
NOG279276	-5.06746	-2.42991	0.00452321	0.0721326	down.DNA	NA
NOG263048	-2.68269	-1.793	0.00972514	0.0721345	down.DNA	NA
NOG296922	-1.41348	-1.82795	0.0222232	0.0724811	down.DNA	NA
NOG129887	2.98512	1.81063	0.00885191	0.0727724	up.DNA	NA
NOG263591	4.823	3.36409	0.00344145	0.0732847	up.DNA	NA
COG2864	2.72281	2.56402	0.0150606	0.0733244	up.DNA	NA
NOG128496	-3.24191	-1.68747	0.0284887	0.0733651	down.DNA	NA
bactNOG38606	-2.84974	-1.99766	0.00672046	0.0733651	down.DNA	NA
NOG79932	-2.97665	-2.49138	0.0124251	0.0744848	down.DNA	NA
NOG260944	-3.8465	-2.5082	0.0272792	0.0749532	down.DNA	NA
NOG114260	3.01035	1.84123	0.0217137	0.0753532	up.DNA	NA
NOG280383	-1.53337	-1.52794	0.0111252	0.0755154	down.DNA	NA
NOG297745	-2.82628	-1.93193	0.0168057	0.0755154	down.DNA	NA
COG5426	-2.13786	-1.71848	0.042766	0.0759214	down.DNA	NA
NOG130099	4.62603	2.80349	0.00449362	0.0759214	up.DNA	NA
NOG249645	-1.74324	-1.77141	0.0305268	0.0759825	down.DNA	NA
bactNOG90864	3.2828	1.86697	0.0169106	0.0759825	up.DNA	NA
NOG133144	3.35079	3.46346	0.0180112	0.0763908	up.DNA	NA
NOG44585	2.93673	2.06498	0.0310063	0.0765178	up.DNA	NA
NOG41470	-3.03497	-1.6903	0.0161902	0.0769982	down.DNA	NA
NOG271776	3.83857	2.3018	0.00475154	0.0772603	up.DNA	NA
NOG86761	2.30832	2.36895	0.0175781	0.0772679	up.DNA	NA
NOG77517	-2.16063	-1.75048	0.0232317	0.0772679	down.DNA	NA
bactNOG93013	-3.76605	-2.08115	0.00151254	0.0776644	down.DNA	NA
COG4956	1.77174	2.15987	0.015325	0.0776778	up.DNA	NA
COG3977	5.9601	4.09358	0.0158571	0.0777117	up.DNA	NA
bactNOG12504	-2.80468	-1.87617	0.00940588	0.0778297	down.DNA	NA
NOG136466	3.87246	2.19213	0.00921513	0.0779008	up.DNA	NA
NOG131294	-2.1637	-1.59404	0.00390334	0.0783564	down.DNA	NA
NOG28918	5.34205	2.58116	0.00327448	0.0784629	up.DNA	NA
NOG135693	-3.12542	-2.22748	0.0182605	0.0786772	down.DNA	NA
NOG84001	-1.9019	-2.06055	0.0161902	0.0786772	down.DNA	NA
bctoNOG03430	-2.49405	-1.76981	0.0085962	0.0787594	down.DNA	NA
bactNOG13176	3.2223	2.10014	0.0333336	0.0787594	up.DNA	NA
NOG85248	4.07399	2.29724	0.00565308	0.0790211	up.DNA	NA
NOG42182	3.6127	2.02347	0.0113827	0.0791139	up.DNA	NA
NOG45267	3.30147	2.14161	0.0134021	0.0792677	up.DNA	NA
NOG85755	2.59907	2.79659	0.0158574	0.0798523	up.DNA	NA
COG0848	2.01733	1.63235	0.00390334	0.0798615	up.DNA	NA
COG3162	5.4663	2.28595	0.00275937	0.0798615	up.DNA	NA
NOG240485	-3.25181	-2.89327	0.00836607	0.0800253	down.DNA	NA
bactNOG31461	2.95114	2.56439	0.0213544	0.0801828	up.DNA	NA
NOG238545	-2.41953	-2.6215	0.0332351	0.0805587	down.DNA	NA
firmNOG06208	-1.8955	-1.63856	0.0275319	0.0812921	down.DNA	NA
NOG68068	-2.62214	-1.97751	0.0225831	0.0812921	down.DNA	NA
NOG81823	2.17561	2.5978	0.0317388	0.0816638	up.DNA	NA
NOG134563	-2.90083	-2.18157	0.0300416	0.0823842	down.DNA	NA
NOG134794	4.23951	2.70025	0.0106897	0.0823842	up.DNA	NA
NOG260818	-2.56901	-2.37377	0.0225675	0.0830508	down.DNA	NA
COG4469	2.48483	2.1901	0.027058	0.0830999	up.DNA	NA
NOG303391	2.50376	1.65074	0.00471395	0.0830999	up.DNA	NA
NOG132903	-1.67731	-2.25519	0.0214406	0.0832063	down.DNA	NA
COG3650	-3.58765	-1.92837	0.0102256	0.0832983	down.DNA	NA
NOG262106	-2.4912	-2.28445	0.0150185	0.0835664	down.DNA	NA
NOG128839	-2.32371	-1.34151	0.00836373	0.0836708	down.DNA	NA
NOG309466	-2.31533	-1.50763	0.0488693	0.083868	down.DNA	NA
NOG321357	-2.91415	-2.51225	0.0369266	0.0838759	down.DNA	NA
NOG294857	2.4713	2.69307	0.0240697	0.0842708	up.DNA	NA
NOG321145	-3.65712	-2.60839	0.0273424	0.0842708	down.DNA	NA
NOG326580	3.05954	3.08675	0.0209717	0.0842708	up.DNA	NA
bactNOG35554	4.4567	2.69204	0.00528576	0.0844549	up.DNA	NA
NOG79345	2.46584	2.35932	0.0154066	0.084722	up.DNA	NA
NOG129022	3.04675	1.97027	0.0213344	0.0849877	up.DNA	NA
bactNOG14408	-4.06603	-2.3362	0.0202438	0.0851444	down.DNA	NA
bctoNOG07928	3.28899	2.65853	0.0220035	0.0854451	up.DNA	NA
NOG68913	-3.01606	-2.17018	0.00318828	0.0859438	down.DNA	NA
NOG147301	4.46249	2.91526	0.00928711	0.086116	up.DNA	NA
bactNOG37977	-1.95586	-1.71727	0.0356576	0.0864084	down.DNA	NA
NOG243626	-1.93607	-1.54343	0.0161232	0.0864084	down.DNA	NA
COG1826	3.24557	2.81303	0.0357156	0.086415	up.DNA	NA
firmNOG05361	-2.0465	-2.49033	0.0232948	0.0869918	down.DNA	NA
NOG09822	1.94156	2.29424	0.0442979	0.0869982	up.DNA	NA
NOG69506	1.77283	2.10169	0.0258506	0.0874642	up.DNA	NA
NOG87971	-1.51903	-1.23983	0.0168178	0.0881112	down.DNA	NA
proNOG00149	3.16372	1.59944	0.00750899	0.089037	up.DNA	NA
NOG302651	4.72519	2.53601	0.00177206	0.0890597	up.DNA	NA
COG3439	3.06196	1.5678	0.0121259	0.0895749	up.DNA	NA
NOG71101	2.80207	2.11743	0.0302305	0.0895749	up.DNA	NA
bactNOG12400	-2.90853	-1.80675	0.0331929	0.0895749	down.DNA	NA
NOG240695	-4.23345	-1.9301	0.00291108	0.089829	down.DNA	NA
NOG11823	5.05994	2.07885	0.00109128	0.089944	up.DNA	NA
NOG330389	3.57314	2.68373	0.00469448	0.089944	up.DNA	NA
NOG275914	5.06884	2.34404	0.00453274	0.0899664	up.DNA	NA
bactNOG10429	3.65293	2.32153	0.00445309	0.0902942	up.DNA	NA
NOG269908	-1.79623	-2.14483	0.0161232	0.0906899	down.DNA	NA
NOG130825	3.52886	2.37223	0.0216752	0.0912576	up.DNA	NA
NOG243833	-3.43832	-2.33612	0.0378891	0.0912576	down.DNA	NA
NOG04844	1.82996	1.73849	0.0489689	0.0914022	up.DNA	NA
NOG129230	-4.83297	-3.41169	0.0296528	0.0915087	down.DNA	NA
NOG138826	3.37287	2.15726	0.0225675	0.0915087	up.DNA	NA
NOG44341	-1.58608	-1.4176	0.0235965	0.0915087	down.DNA	NA
NOG313095	2.44897	2.1211	0.0341095	0.0915087	up.DNA	NA
NOG115568	-2.74603	-1.84881	0.00782396	0.0919403	down.DNA	NA
NOG82856	3.20278	3.0263	0.010569	0.0926401	up.DNA	NA
NOG84044	2.17977	1.93146	0.0478429	0.0933522	up.DNA	NA
NOG133785	3.38121	2.15226	0.0363374	0.0935301	up.DNA	NA
NOG252793	3.57887	2.0745	0.0120767	0.0941821	up.DNA	NA
bactNOG00486	-1.79577	-1.76693	0.0168057	0.0955739	down.DNA	NA
NOG12526	4.17274	1.2433	0.00753459	0.0959648	up.DNA	NA
NOG137431	-1.91579	-1.81905	0.00885037	0.0968097	down.DNA	NA
NOG18659	3.3896	2.1032	0.014937	0.0968097	up.DNA	NA
NOG75300	-2.39183	-1.9773	0.0483835	0.0975626	down.DNA	NA
bactNOG50410	3.57241	1.65871	0.020666	0.0975626	up.DNA	NA
NOG300048	-1.48981	-1.61343	0.0188116	0.0975626	down.DNA	NA
NOG42126	2.29126	2.20983	0.0184384	0.0980223	up.DNA	NA
COG0680	1.57376	1.73009	0.0183423	0.0981863	up.DNA	NA
NOG116461	-2.46975	-1.82751	0.00678319	0.0986784	down.DNA	NA
bactNOG96861	-1.20319	-1.52423	0.0213871	0.0992984	down.DNA	NA
NOG134824	3.51414	1.78723	0.0175741	0.0999003	up.DNA	NA
NOG145170	-4.42853	-3.04707	0.00453274	0.100603	down.DNA	NA
COG0814	2.9665	2.85375	0.0275982	0.100648	up.DNA	NA
NOG137725	2.79032	1.30754	0.0283195	0.100648	up.DNA	NA
bactNOG05269	-1.92185	-1.71618	0.0310063	0.100825	down.DNA	NA
NOG249728	5.16926	2.21883	0.00219302	0.100923	up.DNA	NA
NOG83668	-4.26412	-1.71052	0.00317006	0.101177	down.DNA	NA
bactNOG68810	-1.51558	-1.38336	0.0363537	0.101262	down.DNA	NA
NOG81279	-2.62471	-3.49053	0.0482575	0.101561	down.DNA	NA
NOG124240	3.39236	2.13859	0.0124251	0.101792	up.DNA	NA
COG2406	3.11073	4.06379	0.0132189	0.101814	up.DNA	NA
NOG83693	4.01622	2.12565	0.00107574	0.101814	up.DNA	NA
bactNOG03356	3.00731	2.86915	0.0124251	0.101835	up.DNA	NA
NOG77450	2.6007	2.04951	0.0358178	0.102517	up.DNA	NA
firmNOG08206	-2.31274	-1.67143	0.0327044	0.103496	down.DNA	NA
COG1577	2.2253	2.17898	0.0429558	0.103891	up.DNA	NA
bactNOG20776	3.01445	1.62792	0.0427912	0.103891	up.DNA	NA
NOG250149	2.15966	1.32041	0.0188917	0.103891	up.DNA	NA
NOG73475	3.31342	1.72647	0.00725026	0.103891	up.DNA	NA
bctoNOG01049	1.93789	2.00573	0.0466813	0.10429	up.DNA	NA
COG0374	1.46089	1.47157	0.0132189	0.104604	up.DNA	NA
NOG323731	-3.19686	-1.84618	0.0466813	0.104637	down.DNA	NA
NOG118305	-1.81687	-1.61203	0.00940588	0.104692	down.DNA	NA
NOG124485	1.78957	2.05743	0.0374542	0.104692	up.DNA	NA
NOG43358	-1.94562	-2.01857	0.0214406	0.104692	down.DNA	NA
bactNOG80733	-2.4511	-2.38962	0.0445033	0.105232	down.DNA	NA
NOG117000	2.85742	2.96718	0.0344011	0.105982	up.DNA	NA
COG2312	-2.2263	-1.1563	0.0244828	0.106034	down.DNA	NA
NOG47434	3.17406	1.87042	0.0337381	0.106034	up.DNA	NA
NOG313842	-1.86128	-1.51478	0.0174618	0.106034	down.DNA	NA
COG3965	2.43096	1.54109	0.0132189	0.106111	up.DNA	NA
NOG15052	-1.39503	-1.21375	0.0232948	0.106254	down.DNA	NA
COG2192	-2.77843	-1.86393	0.0100468	0.106811	down.DNA	NA
NOG114189	-1.6162	-0.98002	0.0381164	0.106828	down.DNA	NA
NOG122107	-2.4356	-1.93758	0.0361885	0.106828	down.DNA	NA
bactNOG05942	-1.39222	-1.59967	0.0361833	0.106828	down.DNA	NA
NOG138391	2.92707	2.63632	0.00897398	0.107223	up.DNA	NA
NOG86811	4.29844	2.33294	0.0080003	0.10809	up.DNA	NA
NOG11919	-1.64789	-1.11174	0.0432327	0.108143	down.DNA	NA
NOG15689	4.98912	1.87835	0.00258447	0.108182	up.DNA	NA
bactNOG14674	-2.82105	-1.83189	0.00827332	0.108182	down.DNA	NA
NOG291297	-1.42288	-2.27313	0.0329656	0.108194	down.DNA	NA
COG0298	2.051	2.07899	0.0182605	0.108757	up.DNA	NA
NOG128070	1.53919	2.43812	0.0483835	0.109649	up.DNA	NA
NOG139208	2.87266	1.93603	0.039358	0.111518	up.DNA	NA
NOG271040	2.62731	2.76269	0.0497771	0.111647	up.DNA	NA
NOG135063	1.92399	1.50975	0.0434862	0.111652	up.DNA	NA
COG4470	2.27828	1.64604	0.0305268	0.111776	up.DNA	NA
NOG127528	-2.28529	-1.42505	0.00351586	0.111955	down.DNA	NA
COG4110	-1.01706	-1.44161	0.0399242	0.112676	down.DNA	NA
NOG134159	2.75272	1.64059	0.0143501	0.112754	up.DNA	NA
bactNOG86971	-1.8095	-1.53131	0.0423341	0.113125	down.DNA	NA
NOG75976	-1.36247	-1.47232	0.0456802	0.114423	down.DNA	NA
NOG275824	3.58764	2.0213	0.020478	0.114629	up.DNA	NA
NOG76757	3.0673	3.13952	0.0126651	0.114976	up.DNA	NA
NOG148894	-1.50385	-1.71835	0.0462179	0.115634	down.DNA	NA
NOG117592	2.9216	3.19362	0.0158392	0.11591	up.DNA	NA
NOG133383	3.36825	2.51272	0.00940588	0.11591	up.DNA	NA
bactNOG05615	-3.0436	-1.95653	0.017395	0.11591	down.DNA	NA
NOG69723	2.40047	1.79059	0.0086393	0.116815	up.DNA	NA
COG4175	2.08949	1.82084	0.0211056	0.117985	up.DNA	NA
NOG318307	-2.14238	-1.58221	0.0155402	0.117991	down.DNA	NA
bactNOG14718	4.47363	1.76228	0.00206036	0.118289	up.DNA	NA
NOG307261	-2.01211	-2.01194	0.0312573	0.119296	down.DNA	NA
NOG264703	3.45985	2.32856	0.0183423	0.119603	up.DNA	NA
firmNOG01343	-2.81689	-1.54244	0.00885037	0.119791	down.DNA	NA
NOG304559	-1.44099	-1.61744	0.0400056	0.120737	down.DNA	NA
NOG289413	-2.26592	-1.43652	0.0482575	0.12112	down.DNA	NA
NOG73960	2.64056	2.44753	0.0434862	0.12115	up.DNA	NA
NOG131662	3.07895	1.57514	0.0232948	0.121342	up.DNA	NA
NOG265826	3.19461	2.14143	0.0150301	0.121342	up.DNA	NA
NOG135053	4.30213	1.75328	0.00228024	0.121857	up.DNA	NA
NOG42980	3.1933	1.52178	0.0141942	0.123123	up.DNA	NA
NOG302704	-2.04562	-1.17027	0.0264709	0.123123	down.DNA	NA
bactNOG14005	-2.57511	-2.09602	0.031311	0.123677	down.DNA	NA
bactNOG42946	-1.61513	-1.5276	0.0284895	0.127743	down.DNA	NA
bactNOG22903	2.33429	1.40377	0.0105486	0.128255	up.DNA	NA
COG2132	6.19355	3.67391	0.0244393	0.128294	up.DNA	NA
NOG128867	-2.23054	-1.66195	0.0294347	0.12837	down.DNA	NA
NOG68547	1.4262	1.673	0.0473404	0.128599	up.DNA	NA
NOG272782	-2.89314	-1.88096	0.00713509	0.128823	down.DNA	NA
COG0797	2.53367	1.27631	0.00443616	0.129088	up.DNA	NA
NOG124081	1.52386	2.12789	0.0445799	0.129362	up.DNA	NA
NOG145633	-2.55435	-1.91851	0.0199197	0.130602	down.DNA	NA
NOG136782	-2.29379	-1.85671	0.0172803	0.130888	down.DNA	NA
NOG139514	-2.50206	-1.93473	0.0111108	0.130888	down.DNA	NA
bactNOG73853	-1.87594	-1.38222	0.0219819	0.130888	down.DNA	NA
bactNOG02116	-1.39768	-1.00081	0.0470822	0.131497	down.DNA	NA
NOG149723	-2.66835	-1.46983	0.0316765	0.131738	down.DNA	NA
NOG243740	3.01118	3.08154	0.0483441	0.133097	up.DNA	NA
NOG250889	3.83384	3.97189	0.040742	0.133097	up.DNA	NA
NOG72739	3.21019	2.05505	0.0115064	0.133541	up.DNA	NA
NOG148291	2.47744	1.54796	0.0395057	0.133753	up.DNA	NA
NOG125560	-2.23571	-1.51796	0.00419909	0.133926	down.DNA	NA
bactNOG43461	-1.76348	-1.59903	0.0282377	0.133926	down.DNA	NA
NOG240260	3.9998	1.35667	0.00471395	0.135944	up.DNA	NA
bactNOG81513	2.59749	2.46174	0.0425585	0.13663	up.DNA	NA
NOG47457	-2.52213	-2.23951	0.0364754	0.13676	down.DNA	NA
COG1246	2.20692	1.42543	0.0296332	0.136864	up.DNA	NA
NOG316529	-4.00031	-2.13004	0.0189634	0.138041	down.DNA	NA
NOG67786	-2.47479	-1.56509	0.0124877	0.13848	down.DNA	NA
NOG80385	2.21185	2.71179	0.0377275	0.13848	up.DNA	NA
NOG79814	-1.12267	-0.993572	0.0339142	0.138563	down.DNA	NA
NOG13219	4.68434	1.61176	0.00317006	0.138563	up.DNA	NA
NOG133867	-2.77208	-1.61963	0.00343353	0.138647	down.DNA	NA
NOG72546	2.72073	2.43118	0.0346	0.139608	up.DNA	NA
NOG282746	-1.90236	-2.00701	0.0276756	0.141316	down.DNA	NA
NOG124729	-3.88563	-1.94303	0.0254585	0.141664	down.DNA	NA
NOG84719	2.92683	1.81207	0.0184384	0.142091	up.DNA	NA
bactNOG02358	-1.91904	-1.22444	0.0162305	0.142601	down.DNA	NA
NOG148653	-2.2081	-1.5498	0.0323569	0.14271	down.DNA	NA
bactNOG16994	4.40805	3.87107	0.0432334	0.142958	up.DNA	NA
COG1450	2.1053	1.72343	0.0162679	0.143183	up.DNA	NA
NOG68513	-2.2091	-2.19677	0.0445189	0.143183	down.DNA	NA
NOG130083	-2.31759	-1.4285	0.0182605	0.143322	down.DNA	NA
actNOG09874	-1.65554	-1.85083	0.0313835	0.143322	down.DNA	NA
bactNOG17559	-2.56876	-1.13894	0.0452708	0.143322	down.DNA	NA
NOG293358	-4.56943	-1.93454	0.00439417	0.143744	down.DNA	NA
NOG86577	-4.4705	-1.46843	0.0154427	0.143945	down.DNA	NA
NOG117932	-2.40648	-1.5902	0.0425561	0.144016	down.DNA	NA
NOG79841	1.2011	1.21336	0.0455867	0.144046	up.DNA	NA
firmNOG13882	-1.7302	-1.49731	0.01877	0.144061	down.DNA	NA
COG3334	3.3636	1.83322	0.0408278	0.145258	up.DNA	NA
COG3510	-3.34221	-1.95036	0.0455867	0.145564	down.DNA	NA
NOG82372	-3.84876	-2.76092	0.0141558	0.145875	down.DNA	NA
COG1872	3.21508	1.83266	0.0105538	0.145893	up.DNA	NA
NOG113544	-3.61749	-2.16249	0.0197199	0.145893	down.DNA	NA
NOG131793	-2.7562	-2.44136	0.0474384	0.14621	down.DNA	NA
NOG121346	3.21087	2.21336	0.0193406	0.146389	up.DNA	NA
NOG41883	-3.01284	-1.86508	0.0259267	0.14651	down.DNA	NA
NOG280629	-4.31504	-1.87374	0.0113827	0.146687	down.DNA	NA
NOG131744	-2.01857	-2.55145	0.0473473	0.146943	down.DNA	NA
NOG25638	3.06037	1.38526	0.0399242	0.147006	up.DNA	NA
NOG28792	-3.63492	-1.81133	0.0310063	0.148111	down.DNA	NA
bctoNOG07835	2.35501	1.45456	0.0253809	0.14847	up.DNA	NA
NOG118928	2.32315	1.86124	0.0230452	0.148641	up.DNA	NA
NOG136646	2.8229	1.75914	0.0331929	0.148641	up.DNA	NA
NOG147521	-2.62812	-1.35301	0.0146732	0.148641	down.DNA	NA
NOG246095	3.10355	4.70152	0.0333336	0.148641	up.DNA	NA
NOG42199	-1.36519	-1.02468	0.0371298	0.148679	down.DNA	NA
NOG125344	3.18434	1.44704	0.0138209	0.149242	up.DNA	NA
NOG317632	4.19296	2.12852	0.00596744	0.149704	up.DNA	NA
COG1740	1.62605	1.41335	0.00614181	0.149921	up.DNA	NA
bactNOG03071	2.9438	1.73746	0.0193406	0.149921	up.DNA	NA
NOG81129	2.62982	1.86944	0.0432659	0.150541	up.DNA	NA
NOG296581	-1.31234	-2.01954	0.035323	0.150613	down.DNA	NA
NOG139409	-3.10622	-2.58142	0.0184752	0.151862	down.DNA	NA
COG4702	-2.48357	-2.41269	0.0132189	0.152613	down.DNA	NA
NOG304861	-1.56065	-1.3134	0.0209717	0.15263	down.DNA	NA
NOG245267	1.85531	1.90702	0.0486111	0.152662	up.DNA	NA
COG4495	-1.26053	-1.29339	0.0212107	0.152693	down.DNA	NA
NOG324036	2.70367	1.61173	0.0217274	0.152693	up.DNA	NA
NOG116882	2.44445	2.29693	0.0455582	0.153235	up.DNA	NA
NOG328512	-3.74126	-1.73888	0.0158392	0.153235	down.DNA	NA
NOG302817	2.67887	1.98193	0.0497771	0.153421	up.DNA	NA
NOG149026	-1.73963	-1.6853	0.0155402	0.154017	down.DNA	NA
NOG13647	4.09403	1.16378	0.0073583	0.154189	up.DNA	NA
NOG77884	-2.77457	-2.01959	0.0155402	0.154264	down.DNA	NA
NOG146267	-2.4079	-1.36409	0.0193431	0.154701	down.DNA	NA
NOG145708	-2.35647	-1.86875	0.0419021	0.154865	down.DNA	NA
NOG304118	-2.13548	-1.82632	0.00714493	0.155803	down.DNA	NA
NOG87607	-3.18608	-1.9737	0.0210195	0.156091	down.DNA	NA
NOG329080	-2.9124	-1.57208	0.00962676	0.157451	down.DNA	NA
NOG235841	-1.89406	-1.14498	0.0399242	0.157853	down.DNA	NA
NOG75528	1.53345	1.15115	0.0488693	0.157853	up.DNA	NA
NOG258555	4.11658	1.5455	0.00726502	0.158069	up.DNA	NA
COG2140	-1.4746	-1.14097	0.00940588	0.158303	down.DNA	NA
NOG119854	-1.74101	-1.41224	0.0296528	0.158685	down.DNA	NA
NOG146669	-2.83748	-1.90083	0.0343709	0.159074	down.DNA	NA
NOG122344	-2.77318	-1.20401	0.0132663	0.159159	down.DNA	NA
NOG318693	3.9154	3.42995	0.0296332	0.159625	up.DNA	NA
bactNOG07501	2.82273	1.78218	0.00885191	0.159697	up.DNA	NA
NOG79960	2.73191	1.46401	0.0221511	0.159702	up.DNA	NA
NOG288394	-2.37596	-1.23396	0.00959248	0.160679	down.DNA	NA
NOG259845	4.76663	1.88557	0.00114379	0.160711	up.DNA	NA
NOG15058	-2.27575	-1.40778	0.0432327	0.160979	down.DNA	NA
NOG240933	-3.88555	-1.52734	0.0157331	0.161052	down.DNA	NA
bactNOG14332	3.47137	1.64175	0.0175781	0.161444	up.DNA	NA
bactNOG05948	-1.22661	-0.932962	0.0432327	0.161589	down.DNA	NA
COG2852	1.24266	1.04203	0.0171163	0.162019	up.DNA	NA
NOG69811	-3.2169	-1.43635	0.0111252	0.162019	down.DNA	NA
NOG323324	-2.85465	-1.7607	0.00959248	0.162019	down.DNA	NA
NOG12060	4.02057	1.96077	0.0110318	0.162019	up.DNA	NA
firmNOG10244	-2.46421	-1.35504	0.0442979	0.163365	down.DNA	NA
NOG123193	-4.58072	-2.12975	0.0172056	0.163864	down.DNA	NA
NOG80387	2.68023	2.30918	0.0377275	0.16419	up.DNA	NA
NOG85001	3.70049	1.9164	0.00547122	0.16428	up.DNA	NA
NOG257558	3.60631	3.26442	0.0277254	0.16428	up.DNA	NA
COG4384	2.04474	1.8587	0.0296528	0.164699	up.DNA	NA
NOG25627	3.37755	1.79249	0.00999081	0.164699	up.DNA	NA
NOG304705	1.8723	1.47669	0.0331233	0.165399	up.DNA	NA
bactNOG37045	-1.9708	-1.69028	0.0154427	0.165399	down.DNA	NA
bctoNOG08046	2.85401	1.70491	0.0228155	0.165476	up.DNA	NA
NOG312203	-3.26222	-1.74405	0.00465121	0.166111	down.DNA	NA
bactNOG10773	2.38274	1.62851	0.0454854	0.166303	up.DNA	NA
NOG131219	3.31628	1.72628	0.0114942	0.166787	up.DNA	NA
NOG73835	2.32078	1.40665	0.0284245	0.167892	up.DNA	NA
NOG79636	1.83997	1.24176	0.0208378	0.167904	up.DNA	NA
NOG124711	-3.18197	-2.66341	0.0162305	0.168846	down.DNA	NA
COG3347	-2.90255	-1.17911	0.031311	0.16985	down.DNA	NA
COG5184	-1.59628	-1.74938	0.0434862	0.170064	down.DNA	NA
bactNOG71851	-1.54928	-1.00629	0.0235965	0.170064	down.DNA	NA
firmNOG01866	-2.57281	-1.61892	0.00406981	0.170131	down.DNA	NA
bactNOG77360	-1.93395	-1.12377	0.0429913	0.170304	down.DNA	NA
bactNOG03067	-2.59193	-1.24138	0.035731	0.170309	down.DNA	NA
NOG129271	2.50566	1.95253	0.0195368	0.171145	up.DNA	NA
NOG287007	-1.53269	-1.41669	0.0441105	0.171351	down.DNA	NA
bactNOG69784	2.60209	1.88116	0.0473404	0.171964	up.DNA	NA
bactNOG28625	-3.79934	-2.10876	0.0224341	0.172044	down.DNA	NA
NOG39108	4.75655	1.8618	0.00358782	0.172604	up.DNA	NA
NOG82542	3.67588	2.73429	0.0462179	0.172956	up.DNA	NA
NOG319757	2.46898	1.69518	0.0420315	0.173095	up.DNA	NA
NOG264439	3.05904	1.49316	0.0187565	0.17394	up.DNA	NA
NOG67510	3.59341	1.34165	0.00475154	0.174996	up.DNA	NA
NOG287262	-2.04867	-2.23409	0.017445	0.174996	down.DNA	NA
NOG304167	1.95623	1.68715	0.0384871	0.174996	up.DNA	NA
NOG292546	-2.07529	-1.48992	0.0158392	0.175683	down.DNA	NA
bactNOG50820	3.53528	2.88735	0.0425585	0.17578	up.DNA	NA
NOG329794	-1.33814	-1.26556	0.043522	0.175843	down.DNA	NA
NOG76904	2.33083	1.95913	0.0356715	0.17649	up.DNA	NA
COG1865	-3.01516	-1.27621	0.0391055	0.177348	down.DNA	NA
NOG267831	-2.23377	-2.46522	0.0297196	0.17739	down.DNA	NA
bactNOG05128	-1.55996	-2.85007	0.0434862	0.178128	down.DNA	NA
COG5658	-1.25698	-1.35175	0.0326883	0.178174	down.DNA	NA
COG0003	-2.96869	-2.16752	0.017395	0.178311	down.DNA	NA
NOG12635	4.05304	1.7614	0.00679412	0.178733	up.DNA	NA
NOG140500	-1.24373	-0.9729	0.0455867	0.178733	down.DNA	NA
COG1469	1.45713	1.26597	0.041817	0.178807	up.DNA	NA
NOG119181	-4.39649	-2.17898	0.0424066	0.178974	down.DNA	NA
bactNOG69754	-2.33819	-1.30776	0.0307848	0.178974	down.DNA	NA
bactNOG85320	-2.1031	-1.32171	0.0160283	0.17917	down.DNA	NA
COG2518	1.95295	1.13173	0.0480093	0.179368	up.DNA	NA
NOG276431	-2.47102	-2.04646	0.0473091	0.179369	down.DNA	NA
NOG323625	3.33251	3.49678	0.0296528	0.18002	up.DNA	NA
NOG290824	-1.94001	-1.33288	0.0331233	0.181038	down.DNA	NA
NOG321382	-2.07355	-1.43873	0.0232791	0.181066	down.DNA	NA
bactNOG97999	1.23978	1.33516	0.0163036	0.181532	up.DNA	NA
bactNOG28857	-2.71484	-1.47884	0.0400056	0.182612	down.DNA	NA
NOG129180	-2.43702	-1.67137	0.0452708	0.183668	down.DNA	NA
NOG133365	-1.93576	-1.08059	0.00816644	0.183696	down.DNA	NA
COG3338	4.48673	1.63718	0.00631848	0.183931	up.DNA	NA
NOG72702	-1.36151	-1.52837	0.04008	0.184187	down.DNA	NA
COG3296	3.99592	5.11672	0.020666	0.184434	up.DNA	NA
NOG116340	-1.97099	-1.4244	0.0228155	0.185278	down.DNA	NA
NOG269645	-2.77856	-1.65699	0.020478	0.186634	down.DNA	NA
NOG328093	3.67008	3.51858	0.0482541	0.187775	up.DNA	NA
NOG137879	-3.05489	-2.00563	0.00390334	0.188632	down.DNA	NA
NOG117529	-4.25116	-1.68362	0.00319862	0.189605	down.DNA	NA
NOG14715	2.98345	1.20422	0.012915	0.189605	up.DNA	NA
bactNOG14333	-2.58068	-1.48855	0.0485925	0.189605	down.DNA	NA
NOG295333	-3.35557	-2.26383	0.0170019	0.189888	down.DNA	NA
COG1614	-1.6568	-1.29037	0.0356715	0.192102	down.DNA	NA
COG0409	1.58941	1.03552	0.0114942	0.193012	up.DNA	NA
NOG296021	3.59405	1.4826	0.00507676	0.193012	up.DNA	NA
NOG04022	-1.97201	-1.82634	0.0425585	0.193091	down.DNA	NA
NOG83402	3.48493	1.9355	0.0112666	0.194935	up.DNA	NA
NOG323356	-1.93373	-1.54563	0.0488693	0.195918	down.DNA	NA
NOG131007	4.28063	1.26003	0.00469448	0.195969	up.DNA	NA
NOG121753	-4.10419	-1.65056	0.0300837	0.196243	down.DNA	NA
NOG123537	2.03021	1.53201	0.0391055	0.196595	up.DNA	NA
NOG120084	-3.75762	-1.60856	0.0275982	0.196715	down.DNA	NA
NOG82662	2.94938	1.53607	0.0451526	0.199381	up.DNA	NA
NOG260841	-2.2452	-1.3131	0.0120767	0.199381	down.DNA	NA
NOG237487	3.23564	2.17427	0.0155402	0.199989	up.DNA	NA
NOG134745	2.99402	2.40979	0.0136897	0.200284	up.DNA	NA
NOG124838	3.97779	1.67088	0.00358782	0.201266	up.DNA	NA
NOG80285	3.16363	1.4407	0.0111252	0.201266	up.DNA	NA
NOG67631	3.37913	1.2104	0.0137529	0.201627	up.DNA	NA
NOG41280	2.00869	1.468	0.0176096	0.201692	up.DNA	NA
verNOG01322	3.8379	2.86272	0.04008	0.201742	up.DNA	NA
NOG120759	-1.36011	-0.950044	0.0282146	0.202121	down.DNA	NA
COG1969	1.89702	1.98713	0.00940588	0.203278	up.DNA	NA
NOG259412	-2.46668	-1.3914	0.0418669	0.204023	down.DNA	NA
NOG297174	-2.63966	-1.45396	0.011836	0.204779	down.DNA	NA
NOG240316	2.9937	1.88239	0.0132486	0.204789	up.DNA	NA
bactNOG12436	-1.76073	-1.37034	0.0238323	0.204992	down.DNA	NA
COG3034	2.00862	1.11139	0.0191301	0.205261	up.DNA	NA
NOG26076	-1.55882	-1.17659	0.0284245	0.206084	down.DNA	NA
NOG117645	3.19975	1.37892	0.0294347	0.206538	up.DNA	NA
bactNOG80979	-2.95892	-1.74565	0.00795238	0.207048	down.DNA	NA
NOG294643	2.64635	1.88746	0.0284245	0.209113	up.DNA	NA
NOG74995	-2.73582	-1.29144	0.0159018	0.209203	down.DNA	NA
NOG258863	-3.38853	-1.44238	0.00418255	0.209361	down.DNA	NA
NOG46505	-1.42245	-0.98814	0.0333336	0.209361	down.DNA	NA
NOG76004	3.02585	1.4059	0.0225675	0.209546	up.DNA	NA
COG2141	3.34695	1.83715	0.00815514	0.210299	up.DNA	NA
NOG42027	-2.38137	-1.95949	0.0120555	0.210299	down.DNA	NA
NOG286531	-2.92695	-1.12055	0.0105538	0.210299	down.DNA	NA
NOG68843	-2.70386	-1.75196	0.029876	0.211179	down.DNA	NA
bctoNOG07617	2.74997	3.00499	0.0497771	0.211855	up.DNA	NA
bactNOG03918	-2.20121	-1.20446	0.0437604	0.211988	down.DNA	NA
NOG237532	-1.47133	-1.86571	0.0261923	0.212015	down.DNA	NA
NOG328680	3.33515	4.54288	0.0482541	0.212027	up.DNA	NA
NOG254919	-2.10639	-1.46554	0.0214497	0.212027	down.DNA	NA
NOG133669	-2.23371	-1.85346	0.0470822	0.212027	down.DNA	NA
COG3278	3.84076	1.38696	0.0213879	0.212965	up.DNA	NA
NOG293207	-2.7678	-1.31069	0.00137662	0.212965	down.DNA	NA
NOG311267	-2.62438	-1.3029	0.0298531	0.214298	down.DNA	NA
NOG281550	-2.55281	-1.84611	0.0264709	0.214822	down.DNA	NA
NOG252664	2.56803	2.16468	0.0399893	0.215196	up.DNA	NA
NOG68471	-2.10991	-1.42255	0.0254508	0.215539	down.DNA	NA
bactNOG42431	2.43489	1.17458	0.0080763	0.215673	up.DNA	NA
NOG70759	2.52908	1.37963	0.0416376	0.215673	up.DNA	NA
NOG263361	5.13967	2.10932	0.00396409	0.216091	up.DNA	NA
COG2503	2.94207	1.49193	0.0120555	0.216853	up.DNA	NA
NOG245750	-1.64953	-1.75101	0.0169748	0.217067	down.DNA	NA
NOG132717	-2.38907	-1.43624	0.0155402	0.217825	down.DNA	NA
bctoNOG01432	-2.21978	-1.79084	0.0288781	0.220004	down.DNA	NA
COG0068	1.48948	1.10579	0.0187571	0.220499	up.DNA	NA
NOG306526	-2.19957	-1.8155	0.0473404	0.221013	down.DNA	NA
COG1926	3.63294	0.987207	0.0143045	0.221054	up.DNA	NA
NOG322792	-2.72137	-1.63653	0.0267009	0.223089	down.DNA	NA
firmNOG06728	-3.88186	-1.45853	0.0051837	0.224704	down.DNA	NA
NOG283363	-2.49775	-1.51356	0.0304006	0.224704	down.DNA	NA
NOG121833	-1.62909	-1.15422	0.0332351	0.225516	down.DNA	NA
bactNOG91956	-4.20029	-1.21436	0.0156006	0.226275	down.DNA	NA
NOG129963	-1.74341	-0.992597	0.0403794	0.226532	down.DNA	NA
COG2234	1.26939	0.744122	0.027058	0.227014	up.DNA	NA
NOG281024	3.40098	1.52899	0.00328224	0.227694	up.DNA	NA
NOG15592	-1.46617	-0.936825	0.0432327	0.227922	down.DNA	NA
NOG26066	-1.48128	-0.98627	0.0489827	0.228934	down.DNA	NA
NOG313677	2.70276	2.10373	0.0399893	0.2292	up.DNA	NA
NOG134784	-2.1047	-1.19676	0.0184384	0.229587	down.DNA	NA
NOG303325	-2.72391	-1.67583	0.017138	0.229587	down.DNA	NA
NOG44948	1.97812	1.46573	0.0230685	0.229677	up.DNA	NA
NOG40101	-1.86636	-1.04466	0.041554	0.230624	down.DNA	NA
NOG293655	-3.67304	-1.86854	0.0175841	0.230794	down.DNA	NA
NOG40219	2.71362	1.49815	0.0128593	0.232689	up.DNA	NA
NOG147932	-1.98156	-1.36293	0.0261923	0.232894	down.DNA	NA
NOG128464	2.76634	1.20861	0.0261923	0.233547	up.DNA	NA
NOG266138	2.84658	1.42678	0.0184586	0.233547	up.DNA	NA
NOG318980	-2.21702	-1.28671	0.0482541	0.233547	down.DNA	NA
NOG281034	-2.05107	-1.81218	0.0380385	0.234178	down.DNA	NA
firmNOG02801	-3.97603	-1.29911	0.0101501	0.236186	down.DNA	NA
bactNOG77611	2.64545	1.28468	0.0223352	0.236372	up.DNA	NA
NOG133300	-2.40741	-1.36216	0.0413164	0.237436	down.DNA	NA
COG1706	1.75243	0.901121	0.027058	0.23764	up.DNA	NA
firmNOG12382	-3.02187	-1.47675	0.0232948	0.237767	down.DNA	NA
NOG39560	-2.95202	-1.32705	0.0212156	0.238405	down.DNA	NA
NOG73548	2.86713	1.6105	0.0269198	0.239005	up.DNA	NA
NOG84348	-2.76122	-1.41802	0.0216752	0.239139	down.DNA	NA
bactNOG43855	-1.61004	-1.99656	0.0296578	0.239544	down.DNA	NA
bactNOG62160	-2.47447	-1.65283	0.0310063	0.239553	down.DNA	NA
NOG324059	-4.29158	-2.0652	0.0033323	0.241485	down.DNA	NA
NOG130453	-2.31297	-1.58737	0.0348367	0.241742	down.DNA	NA
NOG131296	-3.43028	-1.7764	0.0324245	0.242053	down.DNA	NA
COG3320	-1.94742	-1.17947	0.0118923	0.243296	down.DNA	NA
NOG116908	1.79407	1.42093	0.0335999	0.243296	up.DNA	NA
NOG118466	-3.09697	-1.37045	0.0316518	0.244507	down.DNA	NA
bactNOG25720	-2.34088	-1.08281	0.0323569	0.245717	down.DNA	NA
NOG86243	-2.43507	-1.44877	0.0193374	0.246469	down.DNA	NA
NOG294783	-2.31988	-1.19879	0.0394065	0.248671	down.DNA	NA
NOG129656	-1.46152	-0.802688	0.0462779	0.250713	down.DNA	NA
NOG29349	-1.1331	-0.930878	0.0488693	0.251153	down.DNA	NA
NOG122247	2.89769	1.81824	0.0253488	0.251785	up.DNA	NA
bactNOG78255	-2.14184	-1.44455	0.0182605	0.251957	down.DNA	NA
NOG308033	-2.51785	-1.89295	0.02843	0.252027	down.DNA	NA
NOG135903	-2.57595	-1.90965	0.040672	0.2529	down.DNA	NA
NOG280593	2.73712	1.23693	0.0191459	0.254472	up.DNA	NA
bactNOG48051	2.13644	1.09031	0.0348523	0.254568	up.DNA	NA
COG2993	3.6891	1.24744	0.0266511	0.255292	up.DNA	NA
NOG131484	-1.59445	-1.19139	0.0405905	0.255739	down.DNA	NA
NOG274277	3.97252	2.46381	0.0432066	0.256215	up.DNA	NA
NOG77914	-1.75398	-1.77473	0.0451526	0.256868	down.DNA	NA
bactNOG79780	4.39507	3.24917	0.0452708	0.257162	up.DNA	NA
bactNOG98029	-1.69922	-0.988793	0.0331929	0.258435	down.DNA	NA
NOG288950	1.96222	1.56192	0.0473404	0.258435	up.DNA	NA
NOG69325	-2.01903	-1.36387	0.0489827	0.259006	down.DNA	NA
bactNOG71962	2.62245	1.11751	0.0134704	0.259069	up.DNA	NA
NOG124466	-2.74487	-1.18789	0.0381164	0.260828	down.DNA	NA
bactNOG61666	3.28446	1.40949	0.0119413	0.260864	up.DNA	NA
bactNOG14554	-2.20619	-1.07461	0.0222109	0.260922	down.DNA	NA
NOG41676	-3.56714	-1.65991	0.014937	0.261099	down.DNA	NA
NOG43638	2.9154	1.38597	0.0300328	0.262346	up.DNA	NA
NOG135503	2.46899	1.21483	0.0193374	0.263984	up.DNA	NA
NOG40046	2.9664	1.01208	0.0280078	0.264322	up.DNA	NA
NOG125100	2.99851	1.54256	0.0332351	0.267223	up.DNA	NA
bactNOG67715	-2.50309	-0.950969	0.0199698	0.267257	down.DNA	NA
NOG314094	3.34193	1.99706	0.0464619	0.267796	up.DNA	NA
COG0506	3.64194	1.43571	0.0345728	0.268094	up.DNA	NA
NOG314725	-2.74213	-1.36205	0.0438678	0.268094	down.DNA	NA
NOG283342	-4.14681	-1.65378	0.0338662	0.268889	down.DNA	NA
NOG75564	3.4082	1.48731	0.03512	0.269162	up.DNA	NA
NOG285738	4.42481	1.50467	0.0425561	0.271652	up.DNA	NA
COG3494	1.75348	1.37372	0.0261923	0.27269	up.DNA	NA
bactNOG30637	-3.09987	-1.3714	0.011548	0.273794	down.DNA	NA
NOG281138	-2.78338	-1.59088	0.0210195	0.273978	down.DNA	NA
firmNOG04377	-1.29622	-0.901944	0.048397	0.274531	down.DNA	NA
COG0649	1.74785	1.02099	0.0356485	0.275675	up.DNA	NA
NOG11057	1.218	1.01845	0.0452708	0.276023	up.DNA	NA
NOG71025	-4.55565	-2.04099	0.0184384	0.276673	down.DNA	NA
NOG247976	-2.77684	-1.55122	0.0091214	0.27735	down.DNA	NA
NOG293596	-1.5898	-0.87083	0.0279457	0.277569	down.DNA	NA
NOG127266	2.47416	1.53729	0.0254585	0.277959	up.DNA	NA
NOG249758	1.85679	1.06022	0.0301807	0.278765	up.DNA	NA
COG4955	2.14883	1.18088	0.0390447	0.279803	up.DNA	NA
NOG83926	-1.41535	-0.81948	0.0363537	0.280845	down.DNA	NA
NOG126105	-4.19189	-1.38136	0.0432327	0.281131	down.DNA	NA
NOG69536	2.78451	1.42433	0.0111108	0.281463	up.DNA	NA
NOG42177	-1.46911	-0.761583	0.0300416	0.285453	down.DNA	NA
NOG72477	-2.14997	-1.15214	0.0283993	0.285743	down.DNA	NA
bactNOG21140	-3.97348	-1.68831	0.0187571	0.290818	down.DNA	NA
NOG145008	-2.60258	-1.10996	0.0239143	0.291488	down.DNA	NA
bactNOG24641	-2.49598	-0.96891	0.0103894	0.292599	down.DNA	NA
COG0425	2.167	1.38294	0.021131	0.293614	up.DNA	NA
NOG133600	2.48508	1.23039	0.0368055	0.294735	up.DNA	NA
NOG270348	-3.59582	-1.24153	0.00885191	0.296407	down.DNA	NA
firmNOG10931	-2.09673	-1.86581	0.0077612	0.296504	down.DNA	NA
NOG135102	-2.69557	-1.69393	0.0172571	0.296656	down.DNA	NA
NOG83319	3.91058	3.01476	0.0323569	0.296828	up.DNA	NA
bactNOG78951	-3.84281	-1.26448	0.0339142	0.296828	down.DNA	NA
NOG127895	2.74514	0.774545	0.0451526	0.297061	up.DNA	NA
NOG41441	3.00336	1.31315	0.0175781	0.297566	up.DNA	NA
NOG137708	-1.76491	-0.739768	0.0176096	0.298054	down.DNA	NA
NOG69654	-2.95204	-1.5132	0.0193431	0.300198	down.DNA	NA
NOG78961	-2.83714	-0.825985	0.00317006	0.300753	down.DNA	NA
NOG139632	-1.25231	-0.895729	0.0294347	0.300852	down.DNA	NA
NOG250165	3.8087	3.73557	0.0386806	0.302802	up.DNA	NA
NOG286774	4.29737	3.22229	0.0455867	0.302802	up.DNA	NA
NOG124237	2.8511	1.17914	0.0348523	0.302875	up.DNA	NA
NOG136088	-1.46212	-0.950804	0.022888	0.303524	down.DNA	NA
NOG317567	3.62088	0.875058	0.0132189	0.303816	up.DNA	NA
NOG298913	2.74001	1.48657	0.0381501	0.30449	up.DNA	NA
NOG05029	1.97457	2.00118	0.0409396	0.308481	up.DNA	NA
NOG317316	-3.56127	-1.81698	0.0401689	0.312661	down.DNA	NA
NOG119482	3.02159	1.32432	0.0357383	0.312922	up.DNA	NA
NOG288295	4.18866	2.07586	0.0278092	0.31877	up.DNA	NA
NOG324173	-1.48116	-0.655975	0.01426	0.322977	down.DNA	NA
bctoNOG01766	1.94817	1.74638	0.0343709	0.323854	up.DNA	NA
NOG77662	-2.77846	-1.05134	0.0432327	0.32421	down.DNA	NA
bactNOG93616	3.71656	2.54044	0.0473404	0.326583	up.DNA	NA
bactNOG00049	-1.56159	-1.29563	0.0482541	0.327741	down.DNA	NA
NOG301557	3.05968	1.43877	0.0225025	0.329772	up.DNA	NA
dproNOG10191	-2.69257	-0.896437	0.0125554	0.330776	down.DNA	NA
NOG44853	-2.17653	-1.21063	0.0399054	0.330803	down.DNA	NA
NOG285954	-2.66187	-1.37312	0.0292763	0.337182	down.DNA	NA
NOG303897	-1.18619	-0.721208	0.0371997	0.34019	down.DNA	NA
NOG243700	3.8872	1.33753	0.00808906	0.342756	up.DNA	NA
NOG41383	-2.01756	-0.999503	0.027058	0.343029	down.DNA	NA
NOG329833	2.99193	1.71441	0.0245562	0.343897	up.DNA	NA
NOG290022	3.78141	2.21516	0.0236176	0.344091	up.DNA	NA
bactNOG03174	-2.35349	-0.93051	0.041554	0.344358	down.DNA	NA
NOG11385	2.56739	0.890228	0.00317006	0.352156	up.DNA	NA
NOG150584	2.32174	1.11568	0.0310665	0.353752	up.DNA	NA
NOG13019	-3.67237	-0.990244	0.0371826	0.354963	down.DNA	NA
NOG123791	3.82857	1.23935	0.00410118	0.355463	up.DNA	NA
NOG83235	-2.1231	-1.10742	0.0316765	0.35604	down.DNA	NA
NOG315703	-2.2202	-1.28814	0.0445799	0.357046	down.DNA	NA
NOG125300	-1.73642	-0.849199	0.0369779	0.357507	down.DNA	NA
NOG136349	-3.85621	-1.22399	0.0120689	0.358269	down.DNA	NA
bactNOG65004	-2.67802	-1.22294	0.0345728	0.358515	down.DNA	NA
NOG261000	-2.14145	-1.31112	0.0112666	0.361188	down.DNA	NA
NOG112773	-2.8668	-1.08021	0.0488693	0.362878	down.DNA	NA
NOG247550	-3.45354	-1.18998	0.0332351	0.365892	down.DNA	NA
NOG18737	-3.0213	-1.42327	0.00619409	0.366381	down.DNA	NA
COG1977	1.70697	0.830036	0.00940588	0.367218	up.DNA	NA
NOG287756	-2.40426	-1.07872	0.0468271	0.367448	down.DNA	NA
NOG285317	-3.18887	-1.02612	0.00941487	0.376002	down.DNA	NA
bactNOG10009	3.82032	1.03158	0.0109506	0.37809	up.DNA	NA
NOG82587	-3.25565	-1.51579	0.0172571	0.379159	down.DNA	NA
COG2121	2.10797	0.941244	0.00469448	0.382351	up.DNA	NA
NOG243829	-1.5355	-0.784167	0.0196654	0.384101	down.DNA	NA
bactNOG45751	-2.21585	-0.897991	0.0221101	0.3854	down.DNA	NA
NOG69323	-1.66661	-1.58074	0.0258506	0.385464	down.DNA	NA
bactNOG27311	-2.30397	-1.29524	0.00874323	0.385838	down.DNA	NA
NOG236617	-3.74351	-1.5134	0.0343709	0.390938	down.DNA	NA
NOG129406	2.84322	1.14236	0.0485753	0.39384	up.DNA	NA
NOG300359	2.24474	0.841049	0.0197985	0.395014	up.DNA	NA
bactNOG03050	-1.67295	-0.847533	0.0400056	0.395014	down.DNA	NA
NOG242195	-2.13679	-0.93041	0.0256543	0.398254	down.DNA	NA
COG3504	2.16065	1.03903	0.0331233	0.398989	up.DNA	NA
NOG245794	3.30793	1.11523	0.00999081	0.399103	up.DNA	NA
NOG85146	-2.8208	-1.32359	0.0227309	0.400164	down.DNA	NA
NOG325728	3.66783	0.924257	0.00471266	0.401595	up.DNA	NA
COG3216	4.37721	1.52407	0.0171556	0.401901	up.DNA	NA
NOG313060	-3.13509	-1.06515	0.0282377	0.40196	down.DNA	NA
COG1832	2.05436	1.30156	0.0434819	0.407037	up.DNA	NA
bactNOG49893	-2.87893	-1.14466	0.041817	0.408582	down.DNA	NA
NOG15690	2.72503	1.23241	0.031311	0.408858	up.DNA	NA
NOG314091	-2.52145	-0.934304	0.0162705	0.409085	down.DNA	NA
COG2063	1.85265	1.00036	0.0354836	0.41043	up.DNA	NA
NOG13110	-1.28492	-0.881155	0.0348367	0.412397	down.DNA	NA
NOG246527	-2.13875	-1.03844	0.044384	0.413045	down.DNA	NA
NOG137984	-2.00747	-0.715559	0.0160125	0.414799	down.DNA	NA
NOG243645	2.78525	1.00788	0.0188917	0.417878	up.DNA	NA
arCOG02878	-2.84007	-0.834391	0.0128593	0.426267	down.DNA	NA
bactNOG16229	-1.51268	-0.848214	0.0264709	0.426352	down.DNA	NA
COG1857	-3.26577	-1.32364	0.0155402	0.435852	down.DNA	NA
NOG82888	-1.9054	-0.603912	0.0399242	0.436825	down.DNA	NA
NOG122659	2.86438	0.633429	0.0208378	0.440155	up.DNA	NA
NOG72743	2.34151	0.964868	0.023432	0.440155	up.DNA	NA
NOG131771	2.89586	1.15576	0.0384178	0.441076	up.DNA	NA
NOG12300	2.19325	2.4093	0.0400056	0.443529	up.DNA	NA
NOG135212	-2.38292	-0.770533	0.0244904	0.44475	down.DNA	NA
bctoNOG05988	2.66706	0.819441	0.0230452	0.44475	up.DNA	NA
bactNOG13755	-2.28434	-0.870037	0.00614181	0.445222	down.DNA	NA
bctoNOG07736	3.7251	0.844819	0.0221101	0.446492	up.DNA	NA
NOG326279	-1.8472	-0.749487	0.0451526	0.451816	down.DNA	NA
NOG294718	-1.81505	-0.951644	0.0261152	0.451816	down.DNA	NA
NOG247770	1.85957	1.12315	0.0326883	0.454983	up.DNA	NA
NOG261520	1.75189	0.947529	0.0353124	0.456475	up.DNA	NA
COG2009	2.26338	1.1316	0.0296578	0.457147	up.DNA	NA
NOG42191	2.02263	0.980647	0.0459328	0.457379	up.DNA	NA
NOG114009	3.77699	1.91836	0.0488693	0.457496	up.DNA	NA
NOG289177	2.79425	1.26267	0.0363374	0.459752	up.DNA	NA
NOG139585	2.74467	0.919626	0.0323569	0.461121	up.DNA	NA
NOG117751	3.27354	0.863272	0.0184384	0.461947	up.DNA	NA
COG3377	2.06505	2.03846	0.0485925	0.464581	up.DNA	NA
NOG149973	1.92518	0.629886	0.0482541	0.46839	up.DNA	NA
NOG69610	-1.5981	-0.608167	0.0372167	0.47046	down.DNA	NA
COG0471	1.10155	0.430701	0.0323322	0.472823	up.DNA	NA
COG5526	-2.45392	-0.760361	0.0175781	0.473537	down.DNA	NA
NOG121466	-2.96217	-0.758402	0.0451279	0.474669	down.DNA	NA
COG4187	1.33283	0.980364	0.0461777	0.477375	up.DNA	NA
NOG308005	-2.3503	-1.01558	0.0206731	0.477473	down.DNA	NA
NOG138038	-2.8185	-0.973711	0.0221474	0.48359	down.DNA	NA
NOG255435	2.39594	0.901364	0.0261923	0.48359	up.DNA	NA
NOG71219	4.06577	1.26682	0.0111252	0.484639	up.DNA	NA
bactNOG98501	-1.83737	-0.830941	0.0172571	0.4889	down.DNA	NA
COG1934	2.57211	1.12673	0.0324245	0.490134	up.DNA	NA
NOG77479	-2.03242	-0.703563	0.0158392	0.492681	down.DNA	NA
NOG148592	-2.11253	-0.614189	0.0361885	0.49424	down.DNA	NA
NOG295289	-2.54921	-0.83508	0.0143244	0.494394	down.DNA	NA
NOG134400	-1.57293	-0.605181	0.0381354	0.497502	down.DNA	NA
NOG76358	-1.69538	-0.906547	0.0435157	0.498111	down.DNA	NA
NOG73488	-1.83877	-0.669242	0.0380398	0.499541	down.DNA	NA
NOG113265	1.80461	0.747566	0.0420315	0.504608	up.DNA	NA
NOG148827	-2.40595	-1.04319	0.0307848	0.505046	down.DNA	NA
NOG16724	-3.6382	-0.908638	0.0256966	0.507323	down.DNA	NA
NOG300296	3.1892	1.04544	0.0391175	0.508991	up.DNA	NA
NOG122152	-2.82958	-0.781193	0.0245562	0.510773	down.DNA	NA
NOG137302	-2.6157	-1.25104	0.010569	0.51103	down.DNA	NA
bactNOG73996	-2.36091	-0.821788	0.0399242	0.511217	down.DNA	NA
firmNOG02746	-2.76321	-0.774628	0.00351586	0.512836	down.DNA	NA
NOG275052	-3.22497	-1.62767	0.0405286	0.519927	down.DNA	NA
NOG331722	-2.03761	-1.14098	0.04008	0.521398	down.DNA	NA
firmNOG08041	-1.82701	-1.19549	0.0381164	0.522925	down.DNA	NA
NOG287709	-3.6675	-0.991239	0.0418669	0.524335	down.DNA	NA
NOG149890	-1.98395	-0.595798	0.0489602	0.524526	down.DNA	NA
NOG85411	2.01985	0.879441	0.0489827	0.524526	up.DNA	NA
bactNOG78566	-3.11243	-0.526557	0.0122647	0.525568	down.DNA	NA
NOG289444	-1.03362	-0.596749	0.0473404	0.528582	down.DNA	NA
firmNOG17808	3.21868	0.850551	0.0235854	0.532353	up.DNA	NA
NOG268615	-2.31387	-0.86221	0.0160905	0.53451	down.DNA	NA
NOG70272	-1.89207	-1.19167	0.0468271	0.534962	down.DNA	NA
NOG236278	-2.34397	-0.859491	0.0208517	0.54133	down.DNA	NA
COG1372	-1.77674	-0.721294	0.0310063	0.545502	down.DNA	NA
NOG305020	-2.11966	-1.12159	0.0488693	0.547821	down.DNA	NA
NOG69913	3.44037	1.35483	0.0237387	0.558553	up.DNA	NA
bactNOG10940	-3.20559	-0.59745	0.00114379	0.560423	down.DNA	NA
NOG81646	-2.82322	-0.834509	0.0429913	0.561216	down.DNA	NA
NOG126292	3.09436	0.69152	0.0155402	0.562461	up.DNA	NA
NOG25974	3.32513	0.799656	0.00605923	0.563041	up.DNA	NA
NOG311845	-2.19316	-0.68215	0.0423783	0.565508	down.DNA	NA
NOG260451	-1.40611	-0.57231	0.0189786	0.568115	down.DNA	NA
bactNOG01465	2.37921	0.633192	0.0485753	0.573809	up.DNA	NA
NOG316798	-2.82726	-0.626759	0.0278107	0.574576	down.DNA	NA
NOG86203	-2.49695	-0.74482	0.0294347	0.575826	down.DNA	NA
NOG282005	-2.54654	-0.729077	0.0423783	0.579502	down.DNA	NA
NOG283112	-2.36551	-0.685507	0.00548071	0.580086	down.DNA	NA
COG3944	-1.61583	-0.442228	0.0175781	0.585616	down.DNA	NA
NOG74137	1.85525	0.672223	0.0451526	0.587249	up.DNA	NA
bactNOG33935	-2.22763	-0.707806	0.0101517	0.589198	down.DNA	NA
bactNOG93291	-1.80311	-0.683442	0.0410747	0.589198	down.DNA	NA
NOG41508	-1.90768	-0.478081	0.0142305	0.59246	down.DNA	NA
NOG27504	1.35548	0.681041	0.0497113	0.593625	up.DNA	NA
NOG47678	-1.80544	-0.589469	0.0211825	0.596818	down.DNA	NA
NOG117010	-2.24944	-0.565766	0.031311	0.601243	down.DNA	NA
NOG331556	2.57509	0.753739	0.0275635	0.602045	up.DNA	NA
firmNOG11042	-1.71359	-0.624296	0.0445033	0.614277	down.DNA	NA
NOG274250	-3.26311	-0.762416	0.0203982	0.621112	down.DNA	NA
NOG74878	-3.30384	-0.691562	0.0300738	0.621155	down.DNA	NA
NOG251196	-1.56455	-0.480662	0.0419021	0.621155	down.DNA	NA
NOG251792	-2.66678	-0.636562	0.0169106	0.623329	down.DNA	NA
NOG253312	-1.47723	-0.468204	0.0311377	0.626964	down.DNA	NA
bactNOG07523	-1.62534	-0.608773	0.0485925	0.627172	down.DNA	NA
bactNOG24565	-2.46601	-0.775374	0.00151254	0.627344	down.DNA	NA
COG1334	3.62156	1.08546	0.0124335	0.629398	up.DNA	NA
NOG87545	-2.02803	-0.853078	0.0380975	0.629398	down.DNA	NA
bactNOG71853	-2.6553	-0.761291	0.0158392	0.629398	down.DNA	NA
NOG274629	-2.68853	-0.489136	0.00425454	0.632892	down.DNA	NA
NOG238681	-3.27793	-0.710542	0.0261152	0.637609	down.DNA	NA
NOG320888	-1.41185	-0.545604	0.0364707	0.643076	down.DNA	NA
NOG265422	-2.90853	-0.504758	0.0154513	0.643703	down.DNA	NA
NOG242698	-1.93354	-0.818898	0.0401702	0.647513	down.DNA	NA
NOG312045	2.76262	0.727174	0.0381164	0.648212	up.DNA	NA
NOG73230	-2.14612	-0.829974	0.0188917	0.651492	down.DNA	NA
COG3323	-1.38293	-0.581283	0.0466813	0.660827	down.DNA	NA
NOG46075	-1.30942	-0.369628	0.0452708	0.668488	down.DNA	NA
bactNOG10609	3.07719	0.615995	0.0225025	0.668488	up.DNA	NA
NOG123754	-2.24642	-0.51176	0.0224931	0.669759	down.DNA	NA
NOG72921	1.50742	0.530889	0.0273461	0.675899	up.DNA	NA
NOG279212	-2.0754	-0.368449	0.0424117	0.677856	down.DNA	NA
NOG295736	1.66774	0.304264	0.0176096	0.680101	up.DNA	NA
NOG327109	-1.89312	-0.499771	0.0113621	0.686559	down.DNA	NA
NOG258377	2.11494	0.550201	0.0296528	0.687079	up.DNA	NA
NOG284329	-1.87857	-0.614549	0.0399242	0.687302	down.DNA	NA
bactNOG49936	-1.8737	-0.373584	0.0343709	0.692739	down.DNA	NA
bactNOG95075	-2.05214	-0.488981	0.0340841	0.702556	down.DNA	NA
NOG309438	-2.76767	-0.45857	0.0137616	0.707572	down.DNA	NA
NOG116246	3.06791	0.536694	0.0331493	0.713432	up.DNA	NA
NOG129134	-1.70284	-0.618252	0.0275635	0.713432	down.DNA	NA
NOG255315	-1.50586	-0.46676	0.0188931	0.718563	down.DNA	NA
NOG251131	-1.57154	-0.370945	0.0333336	0.727029	down.DNA	NA
NOG249932	1.89712	0.538336	0.0392048	0.729729	up.DNA	NA
COG2861	2.17487	0.702467	0.0182605	0.731624	up.DNA	NA
NOG83134	-1.23584	-0.658265	0.0480844	0.731844	down.DNA	NA
NOG69721	-1.59754	-0.449335	0.0445799	0.736932	down.DNA	NA
COG1814	1.92475	0.25444	0.0172056	0.747486	up.DNA	NA
bactNOG03348	-2.52163	-0.391553	0.0165568	0.756908	down.DNA	NA
NOG124766	-2.55953	-0.563406	0.0432334	0.761271	down.DNA	NA
NOG40256	-2.07625	-0.360185	0.043522	0.777438	down.DNA	NA
bactNOG98388	2.61104	0.404032	0.0267009	0.801968	up.DNA	NA
NOG77217	-3.00765	-0.447202	0.0484964	0.806014	down.DNA	NA
COG2834	1.52691	0.404929	0.0222495	0.807454	up.DNA	NA
NOG246241	1.39688	0.215793	0.0343709	0.812384	up.DNA	NA
bactNOG54749	-2.02752	-0.247142	0.0143501	0.823435	down.DNA	NA
firmNOG02153	-2.17767	-0.301244	0.0429913	0.836092	down.DNA	NA
NOG296352	-2.06943	-0.263488	0.0399054	0.845695	down.DNA	NA
bactNOG57571	-1.42921	-0.274673	0.0409611	0.846143	down.DNA	NA
bactNOG64470	-2.3634	-0.297787	0.0333336	0.848918	down.DNA	NA
NOG311996	-2.35625	-0.243182	0.0144094	0.85731	down.DNA	NA
NOG113375	-1.35185	-0.17727	0.0336692	0.858984	down.DNA	NA
NOG131887	-1.7401	-0.251156	0.0451756	0.862097	down.DNA	NA
NOG119797	2.23845	0.181154	0.0147574	0.862744	up.DNA	NA
NOG298098	2.01181	0.307401	0.0304487	0.862894	up.DNA	NA
NOG39908	-1.28067	-0.195932	0.0453455	0.866713	down.DNA	NA
bactNOG92482	-1.86939	-0.324607	0.0482575	0.868202	down.DNA	NA
bactNOG09177	2.5284	0.241959	0.0134685	0.873581	up.DNA	NA
NOG119748	1.57791	-0.253511	0.0385919	0.878241	up.DNA	NA
bactNOG98674	-2.07598	-0.175199	0.0199698	0.883403	down.DNA	NA
arNOG00156	-2.45176	-0.203331	0.0496384	0.890363	down.DNA	NA
bactNOG10848	-1.33933	0.188979	0.0353124	0.89859	down.DNA	NA
NOG116728	-1.82319	-0.178689	0.0455867	0.912864	down.DNA	NA
NOG238297	1.43861	0.169938	0.0294347	0.913971	up.DNA	NA
NOG131190	-1.84496	-0.242397	0.0470822	0.923311	down.DNA	NA
bactNOG19820	-2.01687	-0.1231	0.015906	0.932811	down.DNA	NA
NOG145695	-1.12651	0.167173	0.0374472	0.933317	down.DNA	NA
NOG113536	-2.04846	-0.178549	0.0364291	0.933487	down.DNA	NA
NOG74178	-2.05937	-0.0992145	0.020666	0.940104	down.DNA	NA
NOG308712	2.29669	0.0647975	0.0051837	0.95564	up.DNA	NA
NOG330962	-2.07823	-0.0514636	0.0489689	0.971476	down.DNA	NA
bactNOG11680	-1.92758	0.0575771	0.00348225	0.971614	down.DNA	NA
bactNOG10598	-1.73873	0.0456654	0.0480486	0.972615	down.DNA	NA
NOG149143	-2.16979	-0.0478948	0.0425561	0.976983	down.DNA	NA
NOG80966	-1.36996	-0.0406093	0.0400686	0.977951	down.DNA	NA
COG1525	1.37335	-0.0125268	0.00940588	0.99385	up.DNA	NA
NOG05134	-1.38118	0.0117451	0.0489827	0.996692	down.DNA	NA
NOG327886	4.91258	1.54373	0.00114379	0.116815	up.DNA	DNA fold > RNA fold (up)
COG3298	5.10468	1.53313	0.00233309	0.122552	up.DNA	DNA fold > RNA fold (up)
NOG259220	5.16622	1.47335	0.004321	0.177503	up.DNA	DNA fold > RNA fold (up)
COG4842	1.37341	-1.52835	0.0278373	0.184187	up.DNA	DNA fold > RNA fold (up)
bactNOG66011	5.19095	1.1854	0.00343353	0.307406	up.DNA	DNA fold > RNA fold (up)
NOG315039	5.47485	1.08084	0.00119589	0.380332	up.DNA	DNA fold > RNA fold (up)
NOG133135	1.54254	-0.68189	0.0331233	0.436343	up.DNA	DNA fold > RNA fold (up)
COG3043	4.75699	0.963869	0.00229815	0.478868	up.DNA	DNA fold > RNA fold (up)
NOG235772	5.12409	1.08474	0.00228024	0.482093	up.DNA	DNA fold > RNA fold (up)
COG3005	3.05711	-0.787534	0.0221296	0.625133	up.DNA	DNA fold > RNA fold (up)
NOG12171	4.36605	0.51981	0.00343353	0.628891	up.DNA	DNA fold > RNA fold (up)
NOG286689	2.08897	-0.56916	0.0333336	0.65938	up.DNA	DNA fold > RNA fold (up)
proNOG08745	2.31941	-0.517144	0.0399242	0.670483	up.DNA	DNA fold > RNA fold (up)
NOG46241	5.49866	0.454045	0.00151058	0.694287	up.DNA	DNA fold > RNA fold (up)
NOG120920	4.54754	0.294549	0.00465121	0.87514	up.DNA	DNA fold > RNA fold (up)
NOG113558	3.24043	0.20457	0.0184586	0.899273	up.DNA	DNA fold > RNA fold (up)
firmNOG06405	-1.67178	1.32055	0.0455867	0.162019	down.DNA	DNA fold > RNA fold (down)
NOG272515	-5.48651	-1.88128	0.0243381	0.218309	down.DNA	DNA fold > RNA fold (down)
bactNOG15902	-4.15609	-1.12753	0.00753459	0.296407	down.DNA	DNA fold > RNA fold (down)
NOG40459	-5.34609	-1.40816	0.0261152	0.342894	down.DNA	DNA fold > RNA fold (down)
bactNOG27152	-4.8171	-1.24282	0.0225675	0.394572	down.DNA	DNA fold > RNA fold (down)
NOG330086	-4.67533	-1.24339	0.0222232	0.395744	down.DNA	DNA fold > RNA fold (down)
NOG295579	-4.54835	-1.15984	0.00286467	0.446617	down.DNA	DNA fold > RNA fold (down)
bactNOG14475	-2.63597	1.19536	0.027058	0.473558	down.DNA	DNA fold > RNA fold (down)
NOG71166	-1.97401	0.762035	0.0300416	0.531619	down.DNA	DNA fold > RNA fold (down)
NOG44715	-4.16252	-0.542355	0.0218136	0.537972	down.DNA	DNA fold > RNA fold (down)
NOG136339	-3.81567	-0.944035	0.0128593	0.542576	down.DNA	DNA fold > RNA fold (down)
bactNOG86005	-2.76406	0.605433	0.0445658	0.550954	down.DNA	DNA fold > RNA fold (down)
NOG132347	-3.96801	-0.981039	0.00137662	0.553863	down.DNA	DNA fold > RNA fold (down)
bactNOG03787	-1.19219	0.85755	0.0449265	0.563895	down.DNA	DNA fold > RNA fold (down)
proNOG17918	-4.03617	-0.732853	0.00319862	0.566149	down.DNA	DNA fold > RNA fold (down)
COG3892	-1.43185	0.633116	0.0423783	0.593378	down.DNA	DNA fold > RNA fold (down)
COG3342	-4.69468	-0.53957	0.00507676	0.595732	down.DNA	DNA fold > RNA fold (down)
bactNOG05382	-2.06537	0.860391	0.0228396	0.603218	down.DNA	DNA fold > RNA fold (down)
NOG148549	-2.03773	0.643516	0.0393934	0.614277	down.DNA	DNA fold > RNA fold (down)
NOG08581	-1.77807	0.477473	0.0455867	0.69289	down.DNA	DNA fold > RNA fold (down)
NOG305939	-3.79029	-0.497545	0.0173884	0.715503	down.DNA	DNA fold > RNA fold (down)
bactNOG16166	-3.67007	-0.558124	0.0382095	0.731833	down.DNA	DNA fold > RNA fold (down)
NOG262300	-2.16869	0.505802	0.0267009	0.755819	down.DNA	DNA fold > RNA fold (down)
firmNOG02820	-2.69608	0.462343	0.021606	0.762385	down.DNA	DNA fold > RNA fold (down)
NOG246319	-2.54081	0.269814	0.0171556	0.814707	down.DNA	DNA fold > RNA fold (down)
NOG82978	-2.96284	-0.294277	0.0116676	0.834534	down.DNA	DNA fold > RNA fold (down)
firmNOG04644	-2.78576	0.19762	0.0307333	0.83557	down.DNA	DNA fold > RNA fold (down)
NOG266941	-3.55989	-0.26559	0.0171556	0.837913	down.DNA	DNA fold > RNA fold (down)
bactNOG14977	-3.00857	-0.33376	0.00469448	0.843374	down.DNA	DNA fold > RNA fold (down)
COG1850	-3.17552	-0.29023	0.0132189	0.864697	down.DNA	DNA fold > RNA fold (down)
NOG122938	-3.57042	-0.324553	0.0451526	0.868522	down.DNA	DNA fold > RNA fold (down)
NOG261070	-4.12026	0.236759	0.00537904	0.873691	down.DNA	DNA fold > RNA fold (down)
NOG87847	-3.62925	-0.258927	0.00233309	0.878473	down.DNA	DNA fold > RNA fold (down)
bactNOG09878	-2.75318	-0.196615	0.0270882	0.901954	down.DNA	DNA fold > RNA fold (down)
NOG117304	-2.17937	0.130725	0.0280177	0.938402	down.DNA	DNA fold > RNA fold (down)
COG5265	-2.92151	-0.119075	0.00137662	0.942363	down.DNA	DNA fold > RNA fold (down)
NOG276909	-2.7606	0.0942785	0.0473473	0.955959	down.DNA	DNA fold > RNA fold (down)
NOG257832	-3.62025	0.0420352	0.0116676	0.979961	down.DNA	DNA fold > RNA fold (down)
bactNOG74989	-2.3698	0.072224	0.0168057	0.980949	down.DNA	DNA fold > RNA fold (down)
