# Supplementary material for: Defining the microbial transcriptional response to colitis through integrated host and microbiome profiling
Source: ISME J. 2016 Mar 22;10(10):2389–404. doi: 10.1038/ismej.2016.40 (PMC5030693; doi:10.1038/ismej.2016.40)
Supplement: Supplementary file 9 — Supplementary Table 4 (XLS 375 kb) [file 41396_2016_BFismej201640_MOESM257_ESM.xls]

## Sheet: replication_nog_diff_supplement
Supplementary Table S4. NOGs called as differentially abundant in colitis in the replication metatranscriptomic data set order by fold change.
NOG	padj	l2fold
COG3256	1.45454e-06	8.06039
NOG69522	6.79215e-07	6.18559
firmNOG12246	0.000366298	6.00271
NOG87892	2.61814e-06	5.79177
NOG261354	0.000177106	5.75441
NOG273951	3.05353e-07	5.5475
COG5577	6.62093e-06	5.40919
NOG316477	2.06387e-06	5.11356
NOG263533	6.09063e-06	5.01214
NOG130556	8.97817e-05	4.92054
NOG295308	3.91357e-05	4.82277
NOG14254	0.000347318	4.72925
COG1850	1.00501e-06	4.71336
NOG329245	0.00227092	4.66447
NOG238760	1.93772e-05	4.64486
NOG307150	9.77608e-08	4.58068
NOG119415	6.34849e-06	4.52997
COG3591	1.28403e-05	4.49377
NOG250569	0.000319567	4.41263
NOG13441	0.000193827	4.40285
NOG277424	0.000720273	4.39075
NOG277793	4.82017e-07	4.38606
NOG79972	0.000290121	4.37954
bactNOG86140	0.000213371	4.34942
bactNOG73762	0.000362224	4.3384
NOG240397	6.75177e-06	4.31219
NOG14711	0.000444434	4.29968
NOG79520	4.82017e-07	4.29566
COG1539	1.0708e-07	4.29273
NOG69323	0.000813946	4.27504
NOG10021	0.000672703	4.27141
NOG286247	1.8953e-06	4.2701
NOG312263	0.000997232	4.2632
firmNOG09947	0.000244526	4.25946
NOG47848	0.00084456	4.22877
NOG305450	0.00431939	4.20352
NOG236196	3.51072e-05	4.19875
bactNOG08137	2.76534e-09	4.15912
NOG15085	0.0204314	4.15866
COG2046	2.7586e-05	4.12667
NOG87258	0.016536	4.10531
COG2979	7.60916e-06	4.09342
NOG67942	0.000224724	4.08756
NOG249590	3.54738e-06	4.0441
NOG264947	0.000741003	4.04395
NOG294358	0.00139871	4.02115
firmNOG00722	0.00024262	4.01735
NOG328525	0.0063216	3.99396
NOG80092	2.63094e-07	3.98201
NOG148475	4.39968e-05	3.97641
NOG46717	5.62752e-08	3.9678
COG2155	3.79705e-06	3.94452
NOG252476	0.00369901	3.92543
NOG149543	1.02634e-05	3.91814
NOG85868	6.67536e-06	3.90666
arCOG02565	2.13871e-05	3.89377
NOG112715	3.66826e-05	3.88809
NOG239414	0.000101763	3.88672
NOG136045	0.00192865	3.8727
NOG241262	0.000741141	3.86777
NOG271455	6.75881e-06	3.86155
NOG128408	1.12482e-05	3.83662
NOG136362	8.22017e-06	3.83267
NOG113592	0.00202453	3.81487
NOG295672	3.24941e-06	3.8127
NOG74205	0.00281243	3.80547
firmNOG05361	1.4035e-05	3.76401
NOG296614	0.00158924	3.74831
NOG74449	1.16837e-05	3.7284
NOG47468	0.00108994	3.72289
NOG87094	0.00196821	3.70545
NOG129692	9.02083e-05	3.70392
NOG115568	1.10845e-05	3.69704
COG3075	2.88043e-08	3.69678
NOG318824	0.000326731	3.69201
NOG25183	0.00017378	3.68498
NOG71629	6.67536e-06	3.6801
NOG286343	0.000138126	3.67616
NOG70284	5.97772e-06	3.67551
NOG68107	3.1773e-05	3.66464
bactNOG15763	0.000101763	3.65716
NOG136932	2.1165e-05	3.65077
NOG323161	1.58115e-05	3.63971
NOG70314	1.89728e-05	3.62489
NOG134498	4.7936e-05	3.62434
NOG270377	0.00104057	3.60753
bactNOG74050	9.50194e-05	3.60392
NOG258962	0.00147523	3.59836
firmNOG16991	0.00303212	3.59371
NOG315367	0.000351758	3.59153
NOG121085	0.0284624	3.59004
NOG320021	0.0011113	3.58746
NOG14404	0.000958364	3.58401
NOG114819	0.000566284	3.57457
NOG149913	4.31578e-08	3.56994
NOG127345	0.000261418	3.56866
NOG265643	0.00130809	3.55769
NOG71952	2.93303e-05	3.54293
NOG77005	4.28928e-08	3.52782
NOG266149	0.000448687	3.52028
NOG295845	0.00165633	3.50708
NOG310223	0.000281971	3.49969
NOG294743	0.000407579	3.49628
COG4734	4.63914e-05	3.484
NOG327339	0.00143657	3.48259
NOG44086	0.000107384	3.47516
firmNOG05921	0.00656758	3.47418
NOG132347	0.000360715	3.4684
NOG236305	0.0296574	3.46238
firmNOG01784	0.000338092	3.45998
NOG242318	0.0117266	3.45077
NOG263905	0.00414017	3.44751
NOG306174	0.00222405	3.44639
firmNOG17265	0.000288152	3.44584
NOG314457	0.00148198	3.44505
firmNOG14802	7.1799e-05	3.44051
bactNOG01184	3.22284e-06	3.43723
NOG74147	0.000290055	3.42584
NOG148911	0.000771881	3.42513
NOG263525	0.000566284	3.42491
NOG72789	0.000302297	3.42404
COG4886	1.52377e-06	3.42274
bactNOG77106	6.34849e-06	3.4213
NOG127391	0.0283971	3.41339
NOG118004	0.00317557	3.41113
NOG280166	0.000789361	3.40768
NOG276032	0.00113386	3.40729
bactNOG83125	0.00258636	3.40412
NOG70975	0.00409205	3.40261
NOG324486	0.00451418	3.40031
NOG41439	0.000595726	3.3995
NOG283050	3.20541e-05	3.39227
NOG318244	0.00168765	3.38939
NOG150390	6.91762e-05	3.38645
NOG28944	0.000725078	3.38387
NOG258108	0.00163663	3.3812
NOG74946	0.000143163	3.36675
bactNOG75984	0.00533207	3.35529
NOG284903	4.57395e-06	3.35376
NOG74999	0.000900933	3.35255
NOG248764	0.000582444	3.349
NOG118944	0.000285096	3.34562
NOG307261	0.0048953	3.34398
NOG255936	0.00168168	3.34093
NOG73313	0.00126193	3.33965
NOG252852	0.000417474	3.33744
NOG11579	2.99929e-06	3.3309
NOG121913	2.14598e-05	3.32883
NOG79713	0.00140668	3.32704
NOG15398	1.62795e-05	3.32629
NOG283331	0.00101046	3.32185
COG5184	0.000713304	3.32124
NOG329495	1.11081e-05	3.3203
bactNOG02297	0.000723687	3.3202
NOG292195	8.87251e-05	3.3158
NOG266329	0.000545317	3.31503
COG2192	0.000438786	3.31391
NOG137277	0.000253306	3.31273
COG4972	5.02227e-05	3.30696
NOG323581	9.67575e-07	3.29904
NOG254913	0.00799075	3.29318
COG2405	0.00116599	3.29246
bactNOG17559	6.40322e-05	3.29157
NOG150273	0.00308387	3.28613
NOG319086	0.00018894	3.28256
NOG320337	0.00132392	3.27919
NOG282593	0.0204613	3.27649
NOG76784	4.93699e-05	3.27594
NOG10655	7.1799e-05	3.2753
NOG133494	0.00474498	3.27218
NOG130521	0.00203457	3.26751
NOG303398	0.000196991	3.25962
NOG247131	9.55953e-06	3.25659
NOG284178	0.000496522	3.25189
COG0450	3.44604e-06	3.24948
NOG262618	0.000381259	3.24827
NOG125626	0.0035682	3.24648
COG1782	0.001875	3.24197
NOG85038	0.000458491	3.23678
NOG133458	0.000138126	3.22998
NOG299229	0.00485149	3.22848
bactNOG54353	0.000188228	3.2239
NOG128980	0.00275179	3.22389
NOG112860	0.000115102	3.22303
NOG73340	0.0438961	3.22246
NOG327823	0.0273326	3.21857
NOG252655	0.00140699	3.21486
NOG74486	1.8953e-06	3.21485
NOG148253	0.000307384	3.20962
NOG305935	0.000450991	3.20661
NOG26048	0.00103767	3.20261
NOG28269	3.06626e-06	3.20113
COG3531	1.94165e-05	3.20066
NOG86458	1.28403e-05	3.20012
NOG84001	0.000444894	3.19755
NOG132944	4.34315e-06	3.19315
NOG280629	2.81277e-05	3.1927
firmNOG04569	0.000174514	3.18936
COG1102	0.000747449	3.18104
NOG279911	0.00224721	3.17784
NOG74653	4.28928e-08	3.17687
bactNOG77157	2.76953e-05	3.17364
NOG287972	4.55399e-05	3.16806
NOG84585	0.0030316	3.16798
NOG25785	6.06071e-07	3.16605
NOG14274	0.000332493	3.16369
NOG69902	5.92413e-06	3.16237
NOG275052	4.39968e-05	3.15766
NOG73209	0.00597796	3.15684
NOG125519	0.00327253	3.15274
NOG119946	0.00542173	3.15147
NOG275414	6.06071e-07	3.15088
bactNOG53882	0.0235749	3.15003
NOG301235	0.000941393	3.14673
bactNOG21574	0.000103013	3.14424
NOG235496	0.000619593	3.14259
NOG71407	0.00220216	3.13587
NOG83151	0.00115647	3.13488
COG3144	0.00149735	3.13452
NOG133333	2.15939e-06	3.13262
NOG329849	0.0179998	3.12874
firmNOG17043	7.27751e-05	3.12793
NOG26066	0.000321904	3.12619
bactNOG52924	0.00448887	3.12476
NOG247644	0.000145164	3.1192
NOG262950	0.0384878	3.1183
NOG11522	0.0198238	3.11743
NOG70400	0.00122823	3.11306
bctoNOG01364	0.000730308	3.11069
NOG134734	1.64606e-06	3.10804
NOG43542	6.46513e-05	3.10314
NOG75016	4.25819e-05	3.10158
NOG251223	0.0033165	3.10144
bactNOG74389	0.000144789	3.10016
NOG265048	0.00146616	3.09442
NOG13110	0.000281971	3.09368
NOG117894	9.03828e-07	3.0936
NOG81690	2.99929e-06	3.09358
fuNOG11704	0.00248248	3.09206
firmNOG19606	0.00168168	3.09112
NOG83851	4.45607e-05	3.08816
firmNOG07039	0.0111586	3.07845
NOG83440	3.1146e-06	3.07759
NOG285877	0.00263184	3.06554
NOG09246	0.00499595	3.06458
NOG238090	8.28277e-05	3.0641
NOG46803	0.000444434	3.06407
NOG135041	0.00224721	3.06318
NOG149416	0.00165279	3.06301
NOG140080	0.000422223	3.0611
NOG76036	1.78262e-05	3.05853
bactNOG85979	0.00040235	3.05148
NOG16038	0.000253579	3.05
NOG85353	0.000125699	3.04967
NOG129150	0.000111845	3.04891
NOG79377	0.000365768	3.04861
NOG38853	0.00125268	3.04786
NOG72953	0.000358135	3.0412
NOG264874	0.0347444	3.03768
NOG278842	7.1799e-05	3.03107
bactNOG13167	0.00722759	3.03064
NOG85174	2.67329e-06	3.02719
COG1613	0.000304457	3.02685
NOG125174	0.000563273	3.02353
NOG330147	0.00817538	3.02302
NOG82535	0.000596585	3.02017
NOG72588	0.000275169	3.01889
firmNOG02764	0.00238369	3.01861
firmNOG08351	7.08978e-05	3.01451
NOG322956	0.000152041	3.00636
bactNOG24677	0.0130931	3.00548
COG1655	0.0290782	3.00533
NOG10752	4.5744e-05	3.00325
NOG321973	0.0173132	3.00136
bactNOG30640	0.00806236	2.99126
NOG305750	9.03828e-07	2.9871
NOG113428	0.000153086	2.98647
NOG263577	0.000672814	2.98632
NOG321145	0.00031154	2.98147
NOG271403	0.0030589	2.97847
NOG135893	0.0136523	2.97753
bactNOG53911	6.4063e-05	2.97727
NOG246524	0.0107878	2.973
bactNOG63606	0.00042142	2.97217
NOG255315	3.7054e-05	2.96955
NOG77053	9.01793e-05	2.96683
NOG76858	1.10845e-05	2.96598
NOG44373	7.40862e-05	2.9647
NOG38900	0.00151843	2.96231
firmNOG12382	0.000543714	2.96106
NOG253091	0.000153405	2.9585
NOG250871	0.00912559	2.95616
NOG82438	6.04587e-05	2.94858
NOG320217	0.00618956	2.94673
NOG296516	0.00855499	2.94599
NOG10451	0.000256191	2.94572
NOG253739	0.0056649	2.94446
NOG25923	0.00134869	2.94416
bactNOG64104	0.000114933	2.94299
NOG74769	9.50194e-05	2.93925
NOG114146	0.00133124	2.93628
NOG289206	0.000431786	2.93602
NOG68022	8.87251e-05	2.93181
NOG81537	0.000122473	2.93151
NOG329733	0.000396193	2.93138
NOG113870	0.00757906	2.93132
NOG87580	0.00235683	2.9272
NOG311640	0.00064704	2.92716
NOG39895	0.000218338	2.9267
COG4512	0.00259677	2.92459
COG5345	8.44397e-05	2.92429
NOG113632	0.000158488	2.92298
bactNOG72806	0.000332161	2.91819
COG2321	1.03018e-05	2.91742
bactNOG12409	0.000133348	2.91478
NOG253676	4.61813e-05	2.90529
bactNOG36364	0.00562302	2.90438
NOG84737	0.00117953	2.90229
NOG67630	3.79705e-06	2.89875
NOG39905	0.00236098	2.89697
NOG295994	0.0137644	2.89616
NOG87618	6.20616e-05	2.89364
NOG312325	0.00817342	2.8921
NOG126383	8.54314e-05	2.89047
NOG319681	0.0127125	2.8896
NOG243473	0.000730308	2.88606
NOG269705	0.000743719	2.88312
NOG281427	8.63114e-05	2.87842
NOG46802	0.000832159	2.87834
NOG297044	0.00128701	2.87739
NOG116986	2.71114e-06	2.87433
NOG43451	0.0024952	2.87218
NOG43326	0.00839357	2.87007
NOG296626	0.00113753	2.86638
NOG254197	0.00261526	2.86547
NOG14055	0.00168168	2.86268
COG1989	8.66993e-05	2.86172
NOG262579	0.0229957	2.8604
NOG240414	0.00165106	2.8602
NOG324866	0.0297724	2.85977
NOG12923	0.0255382	2.85945
NOG264786	0.000350368	2.85919
NOG253134	0.0214734	2.85432
NOG308542	0.000816358	2.8512
NOG251001	0.00169848	2.84823
NOG266539	0.00129533	2.84677
NOG308499	0.000137437	2.84255
NOG131266	0.00874415	2.84225
NOG80581	0.0243051	2.83603
NOG282499	0.0013165	2.83126
NOG41300	0.0014149	2.82976
NOG43252	0.000611025	2.82717
bactNOG63742	0.00112335	2.826
COG2308	0.00135283	2.82512
NOG261322	0.0189996	2.82316
bactNOG51833	0.000319567	2.82206
NOG83075	0.0257083	2.82204
NOG81157	0.00172167	2.82081
NOG303157	2.82622e-05	2.82073
NOG300604	0.00365488	2.81965
NOG83176	0.00232039	2.81795
NOG260943	0.00282026	2.81734
NOG13281	2.0863e-05	2.81565
NOG317126	2.79936e-05	2.81547
NOG81389	0.000312622	2.81002
bproNOG00177	0.00113532	2.80889
NOG10863	0.0019461	2.8078
COG3016	6.17849e-05	2.80634
NOG72358	0.000160839	2.80623
NOG237674	0.000396805	2.80435
bctoNOG03756	0.000493211	2.80375
COG3634	1.20789e-05	2.80208
NOG140187	0.0056649	2.80152
NOG300062	0.00236716	2.79926
NOG294657	0.0218139	2.79923
NOG251555	0.0125419	2.79585
bactNOG66220	0.00518656	2.79173
NOG45949	0.000560325	2.79075
NOG81863	0.000136462	2.79048
NOG122874	0.000937744	2.79007
NOG148176	0.00499595	2.78533
NOG13397	0.0017027	2.7852
NOG76940	0.00609382	2.78453
NOG09696	0.0248291	2.78347
NOG311049	0.00606431	2.78262
COG4189	0.0126493	2.78258
NOG116612	0.000886629	2.77928
COG1359	8.21475e-05	2.77115
NOG132903	0.000342971	2.76862
NOG126598	3.79705e-06	2.76248
NOG147932	7.82866e-05	2.76036
NOG313774	5.16368e-05	2.75942
NOG306131	0.0131188	2.75824
NOG308524	0.0027524	2.75432
NOG125150	0.000855342	2.75348
NOG244865	0.000649642	2.75316
NOG76603	0.00117093	2.75201
COG2319	0.00280003	2.74903
NOG68394	0.000220742	2.74834
NOG248486	0.00626955	2.74689
NOG247205	0.00186107	2.74625
NOG250903	2.3992e-05	2.74575
NOG126105	0.00031154	2.74523
bactNOG98955	0.000390062	2.74148
bactNOG27767	0.00732634	2.74014
NOG16692	0.000351758	2.7393
NOG43256	0.000231655	2.73883
COG5616	8.87251e-05	2.73769
NOG78994	8.24011e-05	2.73713
NOG87760	0.000612323	2.73652
NOG70072	0.00077809	2.7365
NOG78904	0.000146409	2.73548
COG4095	0.0026413	2.73495
COG1917	1.63621e-05	2.73478
COG5305	0.00058943	2.73401
bactNOG00921	0.000112772	2.72896
NOG277023	0.00235916	2.72761
NOG80952	0.000191116	2.72223
NOG112890	0.000856001	2.71685
NOG07113	0.000210207	2.71576
firmNOG01238	0.000462287	2.71473
NOG249127	0.0215846	2.71394
NOG331310	0.0236978	2.71082
NOG263380	5.20064e-06	2.71039
NOG308033	0.000411827	2.70682
NOG76157	7.1935e-05	2.70562
COG3586	0.00116918	2.70508
NOG85319	0.00116913	2.7019
NOG257278	0.00359743	2.70148
NOG116665	0.00364183	2.69899
NOG137413	0.000287026	2.6968
NOG67655	0.0157198	2.69399
NOG326728	0.000163105	2.69305
NOG145509	0.00309169	2.68935
NOG133997	0.0102313	2.68831
NOG42280	5.24279e-05	2.68801
NOG69325	0.000351758	2.68681
NOG252716	0.000119532	2.68561
bactNOG38867	9.53251e-05	2.68406
NOG125407	0.000209134	2.68232
NOG146051	0.0374733	2.68167
COG3189	1.29707e-06	2.68127
COG2604	0.0292747	2.68041
NOG239144	0.00227092	2.6804
bctoNOG08237	0.00231806	2.68022
NOG81214	0.000342971	2.68022
bactNOG10818	0.00361452	2.68013
NOG87798	0.0180877	2.67949
NOG80099	0.000256191	2.67881
NOG86791	9.0623e-05	2.67816
NOG137833	0.0023231	2.67683
bactNOG09358	0.00715008	2.67604
bactNOG55301	0.00603821	2.67577
COG3773	0.00372318	2.67421
NOG131190	0.00690948	2.67345
NOG120984	7.32895e-06	2.67031
NOG282796	0.0153486	2.66685
NOG138476	0.000719883	2.66442
NOG328182	0.000153086	2.66202
bactNOG53497	0.0358625	2.66161
NOG119220	7.57695e-06	2.66064
NOG43093	0.00160295	2.65988
NOG38916	0.00985619	2.65851
firmNOG03452	0.000875211	2.65711
NOG87019	0.000212222	2.65425
NOG138480	0.00650546	2.64791
COG2206	0.031105	2.64685
NOG138815	0.000720273	2.64454
NOG313348	0.00349522	2.64208
bactNOG69754	0.00113532	2.64133
NOG271450	0.00565372	2.64023
NOG29748	0.00575545	2.64006
NOG09504	0.00489087	2.63975
NOG321226	0.00124968	2.63638
NOG276636	0.00974581	2.63554
COG5563	0.00200242	2.63521
bactNOG00170	0.0016312	2.63102
NOG251226	0.00291848	2.62979
firmNOG00645	0.00178321	2.62973
bactNOG82074	0.00099273	2.62897
NOG251350	0.00110596	2.62743
COG0688	0.00263953	2.62663
NOG42199	0.00136556	2.62592
NOG80464	9.53386e-06	2.62364
NOG309782	0.00975535	2.62279
NOG67829	0.0365366	2.62226
NOG70731	1.12482e-05	2.62108
firmNOG17799	0.0136708	2.6178
NOG69299	5.20064e-06	2.61774
NOG304076	0.00133271	2.61107
COG5498	0.0071686	2.60998
NOG260472	0.000432499	2.60645
COG2247	0.00148198	2.60554
COG4208	0.000413035	2.60169
NOG124573	0.00304772	2.59997
NOG72080	0.00879468	2.5984
COG4715	0.00132392	2.59671
NOG250807	0.00594313	2.5959
NOG72940	6.90433e-05	2.59501
NOG318972	0.0037923	2.59393
NOG316684	0.0398385	2.59068
NOG300504	0.00464114	2.58786
NOG114979	0.000596585	2.58669
NOG246541	0.000343639	2.58628
NOG262791	0.00238369	2.58588
NOG27456	0.00571753	2.58527
NOG13352	0.00771398	2.58407
NOG309023	0.0489024	2.5835
NOG115018	0.00147464	2.58218
NOG247750	0.000214171	2.58
NOG259575	0.000612368	2.57833
NOG131484	0.00606431	2.57775
NOG130936	0.000193827	2.57722
NOG125692	0.000342971	2.57435
NOG46042	0.000247595	2.56861
NOG134248	0.00247128	2.56525
NOG252478	0.0168862	2.56361
NOG290012	0.0237048	2.56348
NOG296983	0.0328643	2.55908
NOG124589	0.0194103	2.55326
NOG130155	0.000491865	2.54983
NOG70840	0.00464114	2.54528
NOG290779	0.00348462	2.54412
NOG294993	0.0341321	2.5437
NOG76192	0.0320163	2.54235
NOG19905	0.00406795	2.54168
bactNOG03920	0.00084456	2.54153
NOG82209	0.0110789	2.53786
NOG288672	0.000588237	2.53276
NOG09568	0.0107878	2.53158
NOG74408	0.00224721	2.53152
NOG235926	0.000427048	2.53087
NOG247582	0.00479013	2.53054
NOG80645	1.22181e-05	2.52805
NOG274579	0.00137835	2.52551
NOG38985	0.000242726	2.52482
NOG87158	0.0015668	2.52431
NOG264826	0.0011221	2.52241
NOG305718	0.00557412	2.51964
NOG310418	0.0112269	2.51912
bactNOG57801	0.0144299	2.51865
NOG316641	0.00374747	2.51754
bactNOG85090	0.00105597	2.51475
NOG288044	0.00776775	2.51246
bactNOG100956	0.000420949	2.51194
NOG43721	0.00518656	2.51082
NOG140382	0.000586182	2.50965
NOG149144	0.0014927	2.50923
NOG122355	1.29707e-06	2.50773
NOG310467	0.00109625	2.50691
NOG289519	0.0193055	2.50661
NOG125416	0.00282344	2.50659
bactNOG93375	0.0117895	2.50618
COG5564	0.00878228	2.50324
NOG19204	0.00715008	2.50321
NOG248206	0.000445311	2.5023
bactNOG04817	0.0006798	2.50018
NOG298176	0.00318403	2.50005
COG4877	0.00113532	2.49818
NOG43359	0.000191116	2.49777
COG5483	0.010228	2.4975
NOG86881	8.69148e-06	2.496
NOG25844	3.62871e-06	2.49292
NOG76078	0.00187394	2.49174
NOG118878	0.005529	2.49155
NOG128184	0.00795496	2.49082
NOG310947	0.00399429	2.48977
bactNOG89275	0.000247595	2.48891
NOG47314	1.93013e-05	2.48642
NOG236397	4.93238e-05	2.48597
NOG12070	0.00263953	2.48528
NOG277905	0.000525211	2.48418
NOG250916	0.000458464	2.48193
bactNOG03567	5.81914e-05	2.47886
firmNOG10853	0.0314171	2.47728
COG4282	0.00844973	2.47495
bactNOG49893	0.00130117	2.47485
COG5610	0.0102078	2.47466
NOG126848	0.000551278	2.47359
bactNOG04687	0.0095416	2.47061
bactNOG19351	0.000757864	2.46852
bactNOG17221	0.0119023	2.46827
bactNOG64268	0.000612323	2.46702
NOG135693	0.00256386	2.46429
bactNOG14223	0.0060328	2.46238
bactNOG52723	0.00246108	2.46194
NOG136066	0.00239914	2.46189
NOG137425	0.004837	2.46178
COG3359	0.00325359	2.46059
NOG69815	0.00113263	2.46025
NOG08512	0.00350918	2.45901
NOG120832	0.00317557	2.45878
NOG243016	0.00496193	2.45867
NOG71897	0.00035408	2.458
NOG299653	0.0139541	2.458
bactNOG38271	0.000115702	2.45713
COG3685	0.0117936	2.45401
proNOG22885	0.000136742	2.45397
NOG324115	0.00480529	2.45188
COG3854	0.00145574	2.45089
firmNOG01593	0.0242464	2.44827
NOG279037	9.88242e-05	2.44644
NOG78689	0.000813946	2.44642
bactNOG02860	0.00234855	2.44528
bactNOG00834	4.25203e-06	2.4437
NOG74503	0.00187394	2.44368
NOG289454	0.0133863	2.44307
NOG137278	0.00292111	2.44284
NOG07019	0.0191325	2.44279
NOG68103	0.022309	2.4422
NOG258518	6.89842e-05	2.44204
NOG73330	0.0014562	2.44155
NOG311802	0.0439378	2.44149
NOG70155	0.00079375	2.43983
NOG299937	0.0162652	2.43719
NOG277229	0.00740706	2.43542
bactNOG79835	0.000397766	2.43534
NOG39631	0.00490653	2.43403
COG0804	2.82622e-05	2.43311
COG4796	0.00063713	2.43208
NOG72324	6.09459e-06	2.43095
COG1413	4.42712e-05	2.42853
NOG80983	0.00508978	2.42743
NOG296827	0.000200455	2.42742
NOG318795	0.0122478	2.42647
NOG328610	0.0137161	2.42375
NOG235613	0.0459703	2.42361
bactNOG10676	0.00113261	2.4214
bctoNOG05756	6.67536e-06	2.42064
NOG134071	0.00262568	2.4191
NOG85743	0.00256069	2.41745
COG1151	7.26431e-05	2.41546
NOG133988	0.0060893	2.4149
COG0716	3.56837e-06	2.41479
NOG313198	0.00275658	2.41436
NOG239513	0.00789544	2.41377
NOG240176	0.000742681	2.41326
NOG129230	0.007758	2.40778
COG3366	4.25819e-05	2.40578
firmNOG18387	0.0260908	2.40548
NOG78326	0.00396487	2.40495
NOG263003	0.00319511	2.40344
NOG239253	8.67444e-05	2.40278
bactNOG02826	0.000138171	2.40051
NOG42690	0.0212112	2.40043
NOG137762	0.00192639	2.39869
COG3936	0.00109312	2.39726
NOG322540	0.01041	2.39697
firmNOG01501	0.0133621	2.39288
NOG237006	0.00369894	2.39277
NOG136734	1.70981e-05	2.39142
NOG69185	0.00160047	2.38953
NOG87355	0.000213452	2.38945
NOG267531	0.00691679	2.38936
NOG262245	0.00108692	2.38814
NOG40587	0.017735	2.38803
NOG321669	0.037322	2.38797
NOG308806	0.00639672	2.38708
NOG68797	0.0309113	2.38552
NOG139548	0.00801818	2.38359
NOG258015	0.0039951	2.38356
NOG113209	2.75322e-05	2.38324
bactNOG53012	0.00255817	2.38303
NOG290810	0.00489087	2.38297
NOG327939	0.0128315	2.38107
NOG311071	0.00503202	2.38036
NOG292546	0.000233627	2.37949
NOG293358	3.08118e-05	2.37821
NOG26044	0.0432255	2.37562
bactNOG15229	0.000135113	2.37249
bactNOG35822	0.000495358	2.3712
NOG259222	0.018943	2.37118
NOG261147	0.00168734	2.37002
NOG268715	0.0140778	2.36981
NOG44942	0.0081868	2.3686
NOG43858	0.00291848	2.36561
NOG77162	0.000682374	2.36523
NOG43699	0.000652009	2.3642
bactNOG29344	0.00105597	2.36281
NOG305842	0.00416144	2.36006
NOG119278	0.00258636	2.3585
NOG317528	0.00630181	2.35739
bactNOG00505	2.55782e-05	2.35699
NOG330212	0.0489277	2.35666
COG3608	0.00188969	2.3557
COG4962	0.0260652	2.35383
COG2845	0.00631576	2.35371
NOG40510	0.0251452	2.35305
NOG268066	0.00702945	2.35219
NOG302727	0.00303212	2.35178
NOG12010	0.00318711	2.3512
NOG238448	0.00686654	2.35074
COG0832	2.53876e-05	2.3497
NOG299263	0.00679935	2.3481
NOG281264	0.0132564	2.34768
bactNOG21107	0.000411827	2.34699
NOG134464	0.000969877	2.34649
NOG43508	0.00898864	2.34575
NOG265600	0.0153136	2.34454
NOG42971	0.00124968	2.34173
NOG132984	0.00405159	2.34158
NOG315405	0.031528	2.34034
bactNOG00898	0.00262477	2.33956
NOG10975	0.00808639	2.33843
bactNOG13469	0.00155477	2.33806
NOG46966	0.0147936	2.33723
bctoNOG07889	0.000332161	2.33625
NOG09701	0.00117953	2.33624
NOG256648	0.011023	2.33523
bactNOG89222	0.00719414	2.33378
NOG39150	0.0096556	2.33182
NOG120074	0.00722193	2.33179
firmNOG02181	0.00349583	2.33029
bactNOG101392	0.00717898	2.32937
COG3309	0.00860827	2.32804
bactNOG32465	0.0147627	2.32703
NOG297414	0.000923807	2.32581
NOG314725	0.00740903	2.32546
NOG246159	0.0315912	2.32515
NOG43319	0.000959375	2.32508
NOG06355	0.000125566	2.32449
bactNOG73274	0.00726337	2.32225
NOG83615	0.00889958	2.32147
COG4502	0.00110596	2.32131
NOG45852	0.013384	2.32091
NOG116874	0.00591983	2.31879
NOG79226	0.00135491	2.31863
NOG83519	0.0251651	2.31834
NOG45236	7.01886e-05	2.31826
COG4618	0.000130313	2.3179
NOG83781	2.25446e-05	2.31783
bactNOG29488	0.00230409	2.31775
NOG116785	0.000307701	2.31757
NOG67958	0.00046294	2.31719
NOG137248	0.000696806	2.31693
NOG240310	0.0266209	2.31692
NOG286181	0.00551122	2.31617
NOG78308	0.0232544	2.31549
NOG45252	0.0236431	2.31387
NOG303508	0.00548272	2.31321
COG3387	0.0151536	2.31159
bactNOG12553	0.00213469	2.31015
NOG139026	0.0266703	2.30913
NOG127788	0.00527742	2.30877
NOG135903	0.0374207	2.30734
NOG73230	4.55399e-05	2.30713
NOG263211	0.00252835	2.30696
COG3786	0.00355443	2.30693
COG2371	9.82157e-07	2.30586
NOG120923	0.0251869	2.30547
NOG76469	0.000231655	2.30262
COG4912	0.000275169	2.3004
NOG08173	0.000131449	2.30034
NOG80147	0.000153897	2.30023
NOG147941	0.00111291	2.29831
NOG27725	0.000584656	2.29717
NOG123964	0.0147304	2.29455
NOG139537	0.00275477	2.29362
NOG117100	0.0198238	2.2929
NOG150269	0.00910815	2.29195
COG1225	3.73232e-05	2.29073
NOG82658	0.0482215	2.29073
NOG41910	0.000863818	2.28975
NOG14209	0.0445181	2.28967
NOG82527	0.00896612	2.28961
NOG249265	0.00128195	2.28922
NOG322212	0.0110979	2.28741
NOG67879	0.0164733	2.28722
NOG277172	0.0172079	2.28667
COG0247	1.54222e-05	2.28564
bctoNOG02076	0.000114927	2.28387
NOG240629	0.00988764	2.28273
NOG325989	0.00215046	2.28209
NOG149275	0.00116913	2.28175
NOG246981	0.00376834	2.28061
NOG14217	0.0325379	2.27708
COG3926	0.00690948	2.27676
bactNOG00309	0.00357294	2.27672
NOG310502	0.00438122	2.2764
NOG271032	0.000608407	2.27563
COG3951	0.000797898	2.27395
bactNOG59868	0.00166656	2.27294
NOG44341	0.00742356	2.2726
NOG287158	0.0337525	2.27143
COG4296	0.00761535	2.27078
NOG267976	0.00748287	2.27013
NOG251126	0.00119103	2.2696
NOG41470	0.000432499	2.26785
NOG71967	0.00275477	2.26485
NOG85064	0.00146812	2.26366
bactNOG51530	0.000387378	2.263
COG4200	0.0067373	2.26259
NOG312315	0.00296484	2.26185
COG3451	0.000271847	2.26082
NOG316855	0.0031211	2.26076
NOG236141	7.70701e-05	2.2605
NOG41713	0.000238915	2.26025
NOG146890	8.87251e-05	2.25693
bactNOG22405	0.000480277	2.25588
NOG322647	0.00881994	2.25576
NOG45031	0.000280222	2.25569
NOG125560	0.0010264	2.25278
COG3225	0.025151	2.25232
NOG288538	0.000235574	2.25146
COG5628	0.00548025	2.25044
NOG260945	0.000815803	2.25035
NOG267241	0.00188352	2.24859
NOG299269	0.000184593	2.24855
NOG72732	0.000213452	2.24843
bactNOG98165	0.00247155	2.24733
NOG43567	0.000458491	2.24719
NOG269908	0.0408954	2.24634
NOG266499	0.0230968	2.24616
NOG77418	0.0198238	2.24583
NOG124922	0.0321595	2.24406
NOG77833	3.22284e-06	2.24336
NOG14269	0.00919144	2.24168
NOG46076	0.0290596	2.24153
bactNOG07093	0.00230409	2.23928
bactNOG98841	0.00814952	2.23792
COG2066	0.0014103	2.23451
NOG42543	0.00509512	2.23308
bactNOG61932	0.00208888	2.232
NOG279297	0.00742356	2.22853
bactNOG64829	0.019174	2.22776
NOG305409	0.0469533	2.22597
bctoNOG00637	0.00163075	2.22549
COG1465	0.00058543	2.22511
NOG70110	0.000533361	2.22292
NOG289920	0.0458435	2.2228
NOG257727	0.000717566	2.22072
COG0455	0.042517	2.22053
NOG81790	0.005529	2.22027
NOG267831	0.000995933	2.21984
NOG266720	0.000866091	2.21863
NOG81406	0.00344726	2.21847
NOG134771	0.0025971	2.2167
NOG42299	0.00646961	2.2157
firmNOG10026	0.0157262	2.21489
NOG13119	0.0138341	2.21471
COG3863	0.00619579	2.21317
NOG251080	0.0211958	2.21316
NOG132054	0.00426698	2.21134
COG1979	1.29665e-05	2.21065
NOG82916	0.00266987	2.2101
COG3694	0.0120832	2.20992
NOG329340	0.0224549	2.20775
NOG239789	0.00349583	2.20677
NOG87847	0.0188769	2.20658
COG1633	0.0378026	2.20586
NOG307422	0.00159112	2.20516
COG4646	0.000111796	2.20383
COG5340	0.0041115	2.20264
NOG42140	0.000313478	2.20161
NOG316221	0.00322485	2.19966
NOG313076	0.00105729	2.19581
actNOG10798	0.00969298	2.19501
NOG246478	0.00208709	2.19488
NOG307244	0.00419997	2.19478
NOG69366	0.00572394	2.19352
bactNOG01023	0.0213886	2.19333
NOG286844	0.00771988	2.19331
NOG120538	0.0111384	2.19305
bactNOG06137	0.00473403	2.19102
NOG120047	0.0010508	2.18648
NOG255377	0.00263354	2.18544
bactNOG02166	0.000133767	2.1852
NOG327392	0.031108	2.18468
NOG42073	0.000210207	2.18421
bactNOG03894	0.000418429	2.18248
NOG129069	0.00841135	2.18168
NOG129660	0.0366286	2.17938
NOG135576	0.00148958	2.1785
NOG128586	0.00498824	2.17707
NOG41327	0.0107645	2.17638
bactNOG31113	4.98983e-05	2.17478
NOG12912	0.00591983	2.17421
NOG263106	0.00776775	2.17169
NOG46099	0.00263953	2.17086
NOG133216	0.0030046	2.17071
NOG11718	0.0192633	2.17057
NOG235733	0.00119587	2.17018
bactNOG40259	0.0023215	2.16711
bactNOG79937	0.00766668	2.16641
COG0580	3.86432e-05	2.1647
NOG256714	0.00261526	2.16433
NOG315894	0.000357052	2.16265
NOG315757	0.000174675	2.16186
bactNOG03831	0.00666354	2.16119
COG3004	9.83037e-05	2.16051
NOG135947	0.000433611	2.16018
NOG120455	0.00861203	2.15947
NOG328818	0.0164535	2.15887
NOG309794	0.0201685	2.15866
NOG146669	0.00406795	2.15597
COG0226	6.15517e-05	2.15551
COG1754	0.000201427	2.15441
NOG86434	0.00118565	2.15261
NOG81455	0.019984	2.15214
NOG11280	0.0277228	2.15202
NOG114084	0.0175565	2.15072
COG4335	0.00327134	2.15071
NOG81416	0.0130574	2.15045
bactNOG09936	0.00905767	2.15018
bactNOG56292	0.00277681	2.14749
NOG136971	0.0123678	2.14634
COG0555	0.00374109	2.14524
NOG148894	0.00275805	2.14391
COG4555	0.000233655	2.14347
NOG315587	0.00384197	2.14257
NOG239760	0.0230819	2.14172
cyaNOG07125	0.00303781	2.14128
firmNOG06910	0.00136556	2.14113
NOG270486	0.0160185	2.14075
NOG309467	0.000441791	2.13879
bactNOG12111	0.0168862	2.13864
NOG41021	1.00501e-06	2.13853
NOG74668	0.00135286	2.13782
NOG39390	0.0182791	2.13751
bactNOG00036	0.0222548	2.13678
NOG139358	0.00123153	2.13592
COG3293	0.00265178	2.13562
NOG74087	0.00444987	2.135
NOG280699	0.00235683	2.13497
NOG138787	0.00187103	2.13354
bactNOG42958	0.00255311	2.13299
NOG125495	0.00017378	2.13266
bactNOG00716	0.0101434	2.13101
firmNOG09005	0.0195173	2.13028
NOG327988	0.000977298	2.12941
NOG148142	0.0259498	2.12881
NOG297759	0.00326474	2.12677
NOG119181	0.0246703	2.12609
NOG298791	0.0280162	2.12586
NOG129487	6.17663e-05	2.12577
NOG139564	0.0225265	2.1257
NOG74143	0.00135018	2.12564
NOG25538	0.00427583	2.12507
bactNOG08012	0.0463209	2.12398
NOG150960	0.00837344	2.12312
NOG294683	0.0364037	2.12261
NOG252197	0.0155046	2.12253
NOG294082	0.0135435	2.12235
NOG83293	0.000379554	2.12212
NOG116056	0.00360876	2.12161
NOG71469	0.00230409	2.12153
bactNOG10109	0.0056649	2.12145
NOG245738	0.01585	2.12104
bactNOG07626	0.00586403	2.12089
NOG86994	0.000505784	2.11957
NOG83248	0.0491163	2.11913
NOG73398	0.00712499	2.11885
COG5377	0.00416779	2.11787
NOG327888	0.00760168	2.11746
NOG318980	0.0046151	2.11723
NOG130725	0.0320214	2.11534
COG0831	3.86432e-05	2.1143
NOG12798	0.031108	2.11237
COG4185	5.99824e-06	2.11207
NOG08725	0.00792242	2.11184
NOG147337	0.000382113	2.11177
NOG124881	0.0283904	2.1116
NOG324302	0.0328643	2.11125
NOG146547	0.013459	2.11077
bactNOG45214	7.94754e-05	2.11031
NOG77119	0.00387091	2.11001
COG1876	0.0109702	2.10928
firmNOG08557	0.00857142	2.10653
NOG40877	0.0184894	2.10649
NOG151043	0.00395498	2.10639
NOG80829	0.00248738	2.10633
bactNOG53632	0.000431102	2.10568
NOG294658	0.0223208	2.10519
NOG13846	0.00133341	2.10494
NOG238003	0.0180868	2.10379
NOG307829	0.00832724	2.10379
NOG124862	0.016015	2.10343
bactNOG98080	0.00703068	2.10132
firmNOG05858	0.0103815	2.09796
NOG251553	0.0454088	2.09744
NOG46601	0.010411	2.097
NOG44850	0.00368638	2.09603
NOG68425	0.0127125	2.0956
NOG117973	0.0305708	2.0949
NOG309490	0.0221853	2.09482
NOG238528	0.0260522	2.09435
NOG75925	0.00176532	2.09429
NOG275872	0.0116031	2.09228
NOG295006	0.00817342	2.08932
NOG248883	0.00171175	2.08925
NOG296296	0.0200212	2.08857
bactNOG23717	0.000609893	2.0885
NOG135327	0.00559223	2.08786
NOG07100	0.0118403	2.08618
NOG129988	0.0198238	2.08615
COG4310	0.0357514	2.08589
bactNOG67803	0.0364037	2.08563
bactNOG09482	0.00117093	2.08495
bactNOG89231	0.00738899	2.08366
NOG324133	0.0459079	2.08288
NOG136561	0.00191007	2.08203
NOG262375	0.0284624	2.08185
COG0753	0.000248545	2.08134
COG4965	0.0491705	2.08097
NOG42840	0.0035034	2.0783
NOG131556	0.0042148	2.0778
bactNOG43867	0.00817342	2.07685
NOG68527	0.0134167	2.07588
firmNOG08716	0.0215846	2.07467
NOG83252	0.000125566	2.07399
NOG139195	0.0083096	2.07387
NOG271814	0.00833247	2.0736
NOG14517	0.0142567	2.07352
NOG149640	0.00483925	2.07143
bactNOG05942	0.00142232	2.06732
COG5493	0.00722759	2.06311
NOG79022	0.0288807	2.06248
NOG123829	0.00011908	2.06143
COG3031	0.000793268	2.06112
NOG40981	0.00187103	2.05969
NOG73342	0.00247593	2.05963
COG3708	0.00141775	2.05885
bactNOG01841	0.000900933	2.05842
NOG69438	0.0460488	2.05803
NOG257055	0.0107971	2.05797
NOG68338	0.00673529	2.05761
NOG05143	0.00421688	2.05615
COG3103	0.00200598	2.05566
COG4043	0.0342775	2.05372
NOG310011	0.0325379	2.05285
NOG112830	0.0406072	2.04923
bactNOG06309	0.0022551	2.04915
NOG77277	2.38139e-05	2.04475
NOG254556	0.00535896	2.04431
NOG150790	0.0406072	2.0443
NOG268217	0.0240551	2.04267
NOG76799	0.00145366	2.04166
NOG127525	0.00163171	2.04153
bactNOG38432	0.00184256	2.04085
NOG125755	0.01889	2.03994
NOG116373	0.00374747	2.03885
bactNOG77148	0.0238805	2.03823
NOG121327	0.00942616	2.03817
NOG131524	0.00456208	2.0373
NOG319297	0.00123075	2.03598
COG4916	0.00238369	2.03597
COG2220	1.75212e-05	2.03522
NOG140466	0.00227044	2.03505
NOG146307	0.0149168	2.03241
NOG38973	0.00580984	2.03218
NOG79170	0.0038783	2.03164
bactNOG86574	0.00494965	2.03098
NOG124711	0.00181357	2.03097
NOG135125	0.016056	2.02944
NOG79430	0.0014103	2.02766
NOG149885	0.000626217	2.02651
bctoNOG00162	0.000558397	2.02503
bactNOG57928	0.0273972	2.02483
NOG45139	0.0146202	2.02455
COG3843	0.00586883	2.0239
bactNOG91284	0.00439209	2.02353
NOG39088	0.00966822	2.02336
NOG79814	0.00756609	2.02252
NOG14946	0.00165279	2.02209
COG1678	3.00977e-05	2.02191
NOG41311	7.57695e-06	2.02067
NOG269664	0.00437725	2.02065
NOG267248	0.00336217	2.01982
NOG70253	0.0331039	2.019
NOG80286	0.0430309	2.0189
NOG09372	0.00889958	2.01834
NOG320444	0.00238369	2.01578
NOG131537	0.00941924	2.01554
COG0605	0.000248545	2.0138
NOG117305	0.00116906	2.01378
NOG120705	0.000416066	2.0136
NOG279276	0.00047447	2.01293
NOG305124	0.00238707	2.01268
NOG67928	0.0213886	2.0126
NOG126731	0.0230926	2.01201
NOG123728	0.000555897	2.01176
NOG277371	0.0355468	2.01155
NOG117810	0.0223208	2.01132
NOG119866	0.000619191	2.00889
bactNOG93964	0.00889958	2.00887
NOG76741	0.00936844	2.0088
NOG77377	0.000184593	2.00837
NOG306085	0.0111762	2.00828
COG4422	9.95874e-05	2.00814
NOG289803	0.00565372	2.005
NOG324059	0.00118264	2.00452
NOG291728	0.0011515	2.00425
bactNOG40847	0.0118262	2.00404
NOG120347	0.0109661	2.00248
COG4586	0.00429791	2.00084
COG4932	9.38312e-05	2.00056
NOG330395	0.00369901	2.00028
NOG29316	0.0119086	1.99807
COG3383	0.00953168	1.99802
COG1804	5.24279e-05	1.99743
NOG114243	0.00526046	1.99734
bactNOG93178	0.0132043	1.99643
bactNOG76775	0.0230819	1.99447
NOG310456	0.0141773	1.99394
NOG249505	0.00433022	1.99346
NOG319191	0.00786701	1.99273
COG1378	0.0249892	1.99127
NOG278752	0.00195968	1.98984
NOG67464	0.0030589	1.98938
NOG74521	0.0014927	1.98915
NOG264098	0.0106683	1.98896
COG1287	0.00409205	1.98852
NOG74150	0.00409205	1.98808
NOG267103	0.00683339	1.98791
NOG124558	0.0274709	1.98741
NOG41186	0.014072	1.98738
NOG76850	0.0106325	1.98728
NOG329077	0.0359233	1.98486
NOG275221	0.00998121	1.98415
NOG253374	0.0134068	1.98408
NOG278024	0.00400577	1.98309
bactNOG04805	0.00565431	1.98297
COG0300	8.87251e-05	1.98182
NOG10041	0.0360827	1.98118
NOG306859	0.0337927	1.98112
NOG239434	0.0374207	1.97994
bactNOG85632	0.0182893	1.97946
firmNOG13851	0.0372646	1.97934
COG4709	0.00221814	1.979
bactNOG55926	0.00577381	1.97838
NOG46179	0.0125346	1.97811
NOG125518	0.000283351	1.97686
NOG44085	0.0117895	1.97635
NOG322747	0.0175908	1.9761
NOG287890	0.0105715	1.97579
NOG79461	0.00402308	1.97535
NOG328829	0.0190607	1.97303
NOG316939	0.0438178	1.97205
NOG67529	0.0073463	1.97089
NOG281027	0.0386265	1.97057
COG3980	0.0437624	1.9705
NOG139971	0.00345314	1.96855
NOG312203	0.00258636	1.96803
NOG149491	1.45454e-06	1.9677
NOG120780	0.0010264	1.96624
NOG70790	5.355e-05	1.96603
COG4680	0.00122461	1.96548
NOG41769	0.0202955	1.96519
COG3972	0.0254167	1.96505
NOG123179	0.0139328	1.96384
bctoNOG00565	0.0159529	1.96144
NOG330830	0.023307	1.96065
bactNOG80883	0.0103922	1.96047
bactNOG83254	0.0130841	1.96013
NOG283560	0.00960035	1.96006
NOG67447	0.0103841	1.96005
NOG275950	0.00666222	1.95598
bctoNOG04719	0.00236098	1.95546
NOG273635	0.0264951	1.95521
NOG245670	0.00708982	1.95475
NOG265917	0.041186	1.95474
COG2032	4.7496e-05	1.95472
NOG06996	0.016536	1.95409
NOG119430	0.0119086	1.95349
NOG239783	0.00754915	1.95349
bactNOG44735	0.00100353	1.95341
NOG242248	0.0300458	1.95299
NOG256210	0.00793279	1.95276
bactNOG00419	0.000524934	1.95207
NOG86214	0.00543113	1.9513
COG1873	0.0460655	1.95039
NOG135355	0.0056649	1.95017
NOG287188	0.00153464	1.95003
NOG115374	0.0030218	1.94904
NOG43578	0.0125148	1.94885
NOG299414	0.00229796	1.94677
proNOG59857	0.0085828	1.94649
NOG150022	0.00591983	1.94572
NOG124729	0.0359984	1.94395
NOG145708	0.00565371	1.94242
NOG260944	0.00944397	1.94164
bactNOG03243	2.82622e-05	1.9391
NOG120920	0.00897347	1.93858
bactNOG67715	0.0104773	1.9385
NOG315021	0.0239351	1.93847
bactNOG42646	0.0131602	1.93833
NOG128125	0.00166656	1.93775
NOG118391	0.00296806	1.93714
NOG128653	0.00612607	1.93646
COG2320	0.0013698	1.9363
NOG279869	0.0242849	1.93626
NOG116050	0.00235683	1.93563
NOG264954	0.00579914	1.93521
NOG286155	0.0245425	1.93509
bactNOG43855	0.00915494	1.93494
NOG11345	0.00577381	1.93243
NOG13884	0.0374003	1.93194
COG4636	0.0367576	1.93069
NOG304072	0.00407055	1.93004
NOG87434	0.0056649	1.92928
NOG235597	0.0014103	1.92923
NOG44032	0.0114814	1.92875
bactNOG00501	0.00307549	1.92838
bactNOG48896	0.0417439	1.92834
NOG87944	0.0181522	1.92824
NOG120973	0.00591107	1.9278
bactNOG08068	0.000832159	1.92775
NOG85811	0.0276692	1.92762
bctoNOG02544	0.00409058	1.92716
bactNOG67786	0.00489555	1.92471
NOG320427	0.0010364	1.92463
NOG71819	0.0371415	1.92441
COG4099	0.00137815	1.92266
NOG08064	0.00470805	1.92183
NOG299232	0.034521	1.92175
bactNOG35821	0.00408742	1.92104
NOG118469	0.0274709	1.9205
NOG268380	0.0304892	1.91982
COG5527	0.00168168	1.91956
NOG117876	0.00575293	1.919
NOG254741	0.00870219	1.91784
NOG125288	0.030915	1.91784
NOG297404	0.0204314	1.91487
NOG116426	0.00551134	1.91389
NOG44869	0.000670064	1.91345
NOG76527	0.00536614	1.91308
COG2366	0.0253895	1.90986
NOG77584	0.00830967	1.90975
NOG319293	0.00700278	1.90848
NOG302542	0.00713443	1.90829
NOG276833	0.0140566	1.90765
COG0578	0.000600281	1.90666
NOG147404	0.0415723	1.90288
NOG261413	0.00564699	1.89945
NOG79286	0.00753554	1.89895
bactNOG06813	0.0417439	1.89766
NOG323453	0.0484092	1.89724
NOG124576	0.00130809	1.89694
NOG133269	0.00416779	1.8963
NOG329861	0.00147198	1.89605
NOG125179	0.0195578	1.89482
NOG82177	0.0201441	1.89478
NOG118918	0.0277228	1.89281
bactNOG33355	0.00372524	1.89268
COG1853	9.84672e-05	1.89092
bactNOG48794	0.0020882	1.88939
NOG253100	0.00975535	1.88915
bactNOG01870	0.00214655	1.88855
NOG291277	0.00342366	1.88764
NOG303836	0.00373029	1.88713
COG4127	0.00142544	1.88694
NOG120296	0.000357052	1.88672
NOG80183	0.00184858	1.8861
bactNOG07070	0.0265756	1.8847
COG5012	0.0157098	1.88435
firmNOG00519	0.0281466	1.88404
COG2931	0.00428101	1.88334
NOG251620	0.00947824	1.88286
COG2516	0.0250947	1.88239
NOG148707	0.0373752	1.88148
NOG283009	0.00591983	1.88133
NOG86992	0.00684443	1.88078
bactNOG70274	0.0300739	1.88031
COG3041	4.46256e-06	1.88027
NOG78984	0.00514224	1.8802
COG3325	0.0354942	1.87957
NOG241148	0.00380587	1.87952
firmNOG02722	0.0074155	1.87891
NOG138273	0.00255151	1.87857
NOG123206	0.0474596	1.87848
NOG11994	0.000240793	1.8778
NOG239152	0.00213446	1.87591
COG5504	0.0118969	1.87403
NOG137534	0.0203179	1.87401
NOG326327	0.0106211	1.8737
NOG135165	0.0404068	1.87354
NOG319400	0.000338092	1.87351
bactNOG73382	0.00361405	1.8723
NOG41203	0.0180877	1.8722
NOG284474	0.0201307	1.87177
COG4279	0.010676	1.87115
COG3746	0.0263743	1.87095
NOG85979	0.0081069	1.86963
NOG246296	0.0186844	1.86954
NOG310053	0.00446381	1.86904
NOG239964	0.00353064	1.86896
bactNOG98089	0.017735	1.86889
NOG147580	0.000672119	1.86878
NOG242629	0.0258598	1.86718
NOG290824	0.0358625	1.86662
bactNOG01445	0.00596113	1.86659
NOG132557	0.00119942	1.86655
NOG268354	0.0184894	1.86619
NOG68916	0.00021559	1.86506
NOG78714	0.000812374	1.86438
COG4332	0.0285544	1.86372
NOG266418	0.0239845	1.86365
NOG253629	0.0207329	1.86257
bactNOG06222	0.0184085	1.86224
NOG15140	0.00247593	1.86165
NOG39963	0.0195615	1.86157
firmNOG09708	0.0435452	1.86108
NOG302259	0.0363427	1.86052
NOG281835	0.00421881	1.86008
NOG83845	0.00754978	1.85981
COG4725	0.0302798	1.85965
NOG251196	0.00437327	1.85926
euNOG29264	0.0144562	1.85695
NOG124463	0.0116031	1.85638
bactNOG86438	0.00318699	1.8557
COG1954	0.0225838	1.85518
COG3409	0.000261418	1.85501
NOG77889	0.0277679	1.85243
NOG13421	0.025967	1.85207
firmNOG09146	0.0315469	1.85101
bactNOG41995	0.0430312	1.8502
NOG71114	0.00989762	1.84953
NOG45696	0.00972639	1.84873
NOG293995	0.0131425	1.84784
NOG146479	0.00565757	1.84769
NOG301169	0.0228357	1.84623
NOG137556	0.00740706	1.84528
bactNOG96092	0.0197286	1.84501
NOG124004	0.00254198	1.84434
bactNOG53214	0.0127125	1.84341
COG0644	0.000695605	1.84301
bactNOG45154	0.00740706	1.84267
COG0679	0.000109706	1.84256
NOG130205	0.0300458	1.84252
NOG266801	0.029177	1.8422
NOG311499	0.00803902	1.84176
NOG302034	0.00881994	1.84174
NOG68913	0.0191656	1.84115
NOG286138	0.00454238	1.84075
NOG115567	0.00848922	1.84049
NOG83207	0.0123685	1.83912
NOG120554	0.00159234	1.83826
bactNOG04204	0.0086586	1.83806
NOG284526	0.0249892	1.83787
NOG150937	0.000369927	1.83748
COG4813	0.0225675	1.83742
NOG40101	0.0173132	1.83513
NOG70641	0.00835349	1.83505
NOG254466	0.0105169	1.83387
NOG25037	0.0325379	1.83285
NOG82342	0.000176795	1.83062
NOG244942	0.0323963	1.83048
bactNOG95167	0.00135966	1.82966
NOG269439	0.0077418	1.82889
NOG14713	0.0387067	1.8287
NOG257597	0.00630181	1.82818
NOG244762	0.0189085	1.82794
COG3039	0.00359117	1.82718
firmNOG00999	0.0117609	1.82707
NOG27192	0.0174736	1.8266
NOG38936	0.00475891	1.82627
bactNOG01491	0.0250325	1.82612
NOG331838	0.023463	1.82532
NOG46590	0.010058	1.82466
COG1533	0.0160712	1.82226
NOG130534	0.000969292	1.82191
firmNOG08041	0.00956732	1.82163
NOG128662	0.000136716	1.82145
NOG135678	0.0107206	1.82133
bactNOG66805	0.0139328	1.82039
NOG43612	0.00765073	1.81946
bactNOG40150	0.000682374	1.81918
bactNOG84005	0.0128216	1.8179
bactNOG24127	0.0145156	1.81772
bactNOG33628	0.0138835	1.81679
NOG272028	0.00134282	1.81659
NOG76856	0.0150567	1.81651
NOG86097	0.00463693	1.81568
NOG131333	0.0168659	1.81551
NOG70793	0.0115378	1.81405
NOG39693	0.0316371	1.81254
NOG138111	0.00385177	1.81234
NOG86486	0.0118405	1.81232
NOG12770	0.00849961	1.81218
NOG134820	0.0198143	1.81166
NOG131431	0.00670567	1.81028
NOG71304	0.00731763	1.80968
NOG130853	0.0197286	1.80874
bactNOG16792	0.0297052	1.80782
NOG112791	0.00408742	1.80722
NOG40682	0.000856505	1.80359
NOG148930	0.0030589	1.80318
NOG20054	0.0029298	1.80306
NOG116340	0.020613	1.80023
NOG78198	0.00703223	1.79983
NOG87654	0.0111953	1.79955
NOG289994	0.0251128	1.79826
NOG118597	0.00353064	1.79703
NOG128498	0.00939697	1.79655
NOG85529	0.00416779	1.79461
firmNOG05711	0.000194525	1.79448
NOG314911	0.00630181	1.7942
NOG79021	0.013361	1.79367
NOG87055	0.00583466	1.79287
bactNOG98106	0.0381793	1.79279
COG3208	0.0239706	1.79251
bactNOG00105	0.00112578	1.79183
NOG330947	0.0313679	1.79151
NOG77285	0.0195104	1.78984
NOG284993	0.00623893	1.78971
NOG74774	0.0194103	1.78843
NOG76270	0.00134869	1.78825
bactNOG25306	0.0202465	1.78681
NOG325114	0.00219159	1.78598
bactNOG05950	0.00898276	1.78543
COG0670	0.000665814	1.78466
NOG129095	0.0170461	1.78392
firmNOG02746	0.00127441	1.78361
NOG268405	0.00754571	1.78335
NOG41395	0.0195876	1.78169
NOG42247	0.00708839	1.78154
NOG46829	0.000174834	1.78142
NOG284904	0.0211536	1.78111
NOG331556	0.0125017	1.78066
NOG139599	0.0273055	1.77921
NOG120515	0.0318402	1.77871
NOG294395	0.00740706	1.77793
NOG288617	0.00265383	1.77672
COG0611	0.000169324	1.77649
NOG282145	0.040715	1.77628
NOG72197	0.00968837	1.77616
bactNOG00612	0.0242548	1.77409
NOG12038	0.00124137	1.77317
COG5437	0.0457448	1.77232
NOG76580	8.97817e-05	1.77001
NOG73913	0.0328643	1.7682
NOG263193	0.0153842	1.76799
bactNOG99167	0.0102684	1.76732
NOG263724	7.35163e-05	1.76652
NOG82880	0.0089406	1.7663
COG4878	0.0208175	1.76608
NOG75757	0.00232039	1.76527
COG3952	0.0118333	1.76477
NOG81903	0.00103508	1.76407
COG4587	0.0145346	1.76407
bactNOG14419	0.0386265	1.76342
COG5620	0.0375462	1.76303
bactNOG101453	0.00339058	1.76145
COG2704	0.000844029	1.76109
NOG135589	0.00112891	1.7603
NOG42453	0.0284624	1.75896
NOG241889	0.00374747	1.75749
bactNOG01570	0.0212112	1.75689
NOG131197	0.0250475	1.75565
NOG287129	0.00143138	1.75559
NOG79222	0.0371829	1.75364
bactNOG81267	0.0287993	1.75305
bactNOG32184	0.00389604	1.7525
NOG17297	0.0278203	1.75214
COG0005	0.000423261	1.75169
NOG43510	0.0130924	1.7512
COG3497	0.00478452	1.75092
NOG17447	0.0103596	1.74804
bactNOG33029	0.0446585	1.74725
NOG68545	0.0146242	1.74706
NOG296987	0.00574998	1.74685
NOG237606	0.0437041	1.74633
NOG241398	0.0221531	1.74499
NOG296581	0.00777328	1.74461
NOG260914	0.00159234	1.74349
COG5520	0.012273	1.74307
NOG237532	0.00464114	1.74279
NOG329794	0.0296028	1.742
NOG132909	0.00669619	1.74191
NOG315926	0.0186637	1.74002
bactNOG85320	0.0355468	1.73962
COG3664	0.0411617	1.73855
NOG74665	0.03244	1.73642
COG3878	0.0212898	1.7353
NOG115081	0.00837713	1.73253
NOG127421	0.012667	1.73227
NOG71221	0.0367343	1.7322
NOG253663	0.0429434	1.73101
NOG42354	0.0109702	1.73076
NOG250313	0.0372644	1.7306
NOG115685	0.0342784	1.72951
NOG244109	0.0218533	1.72937
NOG73697	0.00974581	1.72831
NOG247098	0.0119202	1.72812
bactNOG13533	0.00708311	1.72808
NOG42847	0.0481756	1.72806
COG1345	0.0482215	1.72784
bctoNOG06488	0.000105454	1.7251
NOG42177	0.00323624	1.72502
COG0428	0.00144628	1.72413
NOG121162	0.0164664	1.72391
NOG317824	0.033402	1.7217
bactNOG23571	0.028681	1.72061
bactNOG34255	0.0175691	1.72042
NOG240933	0.00334312	1.71788
NOG300384	0.0185211	1.71715
COG5018	0.00609382	1.7171
bactNOG15757	0.0201536	1.71699
COG4465	0.0284579	1.71678
NOG86878	0.0178562	1.71658
firmNOG05220	0.00618174	1.7155
NOG42679	0.035009	1.71396
NOG117705	0.00744601	1.71312
NOG147557	0.0069289	1.71304
COG2804	0.00110407	1.71232
bactNOG37045	0.00983333	1.71084
firmNOG14936	0.0438206	1.70744
NOG40409	0.000198088	1.70559
NOG330068	0.00120849	1.70335
NOG27331	0.0366835	1.70322
NOG127268	0.010462	1.7029
NOG86816	0.000322716	1.70267
NOG128492	0.00606645	1.70255
NOG248687	0.00860877	1.70238
NOG47877	0.00545566	1.70214
bactNOG44484	0.00369901	1.70171
NOG296680	0.011827	1.70025
NOG247090	0.0223881	1.70016
NOG40130	0.00260108	1.69932
NOG120679	0.00596659	1.69928
bactNOG61010	0.0214128	1.69898
bactNOG04853	0.00662734	1.69854
NOG295001	0.00249465	1.69821
NOG124250	4.64671e-05	1.69769
COG4262	0.00844973	1.69735
NOG68303	0.0240537	1.69678
arCOG03473	0.0151441	1.69669
NOG248522	0.0251056	1.69655
COG2120	0.0454703	1.69556
NOG276226	0.0221161	1.69168
firmNOG17977	0.0173199	1.69033
NOG73498	0.00285399	1.69009
bactNOG41739	0.0446493	1.68947
COG3935	0.000873427	1.68806
NOG45935	4.39921e-05	1.68787
COG4637	0.0420656	1.68671
NOG244245	0.0218139	1.68412
COG1017	0.013049	1.68373
NOG137806	0.000791132	1.68345
bactNOG01129	0.00702945	1.68312
bactNOG04066	0.0166947	1.68276
firmNOG02679	0.0405912	1.68266
NOG290199	0.018281	1.68246
NOG69745	0.042207	1.67806
NOG137585	0.011257	1.67716
NOG251643	0.0091969	1.67575
COG1964	0.0463143	1.67539
NOG83682	0.008644	1.67486
NOG80120	0.00491485	1.67451
NOG297024	0.00960154	1.67419
NOG08147	0.0189673	1.67407
NOG46125	0.00491327	1.67385
COG3158	0.00104619	1.67377
NOG276219	0.0396898	1.6724
NOG83926	0.020075	1.6713
bactNOG08320	0.00606431	1.67126
NOG251063	0.0469504	1.67076
COG3274	0.0011989	1.67065
NOG321096	0.00376443	1.67063
NOG72668	0.0147936	1.67039
NOG82372	0.00623893	1.66555
COG3744	0.0489627	1.66507
COG2515	0.00619294	1.66479
COG2360	0.00301116	1.66449
bactNOG02563	0.000711305	1.66418
bactNOG90483	0.00191007	1.66222
NOG261154	0.0495252	1.66126
NOG245268	0.0109702	1.66098
meNOG03007	0.016269	1.66062
firmNOG02947	0.0221726	1.65996
NOG68260	0.0063216	1.65991
NOG247370	8.54314e-05	1.65882
NOG273178	0.00895383	1.65712
NOG08342	0.000795161	1.65704
NOG47597	0.00687511	1.65693
NOG273583	0.0157198	1.65645
NOG151067	0.0139328	1.65616
NOG43913	0.0306969	1.65595
NOG83676	0.0304646	1.65558
NOG145846	0.0138234	1.65522
NOG117762	0.0127093	1.65519
NOG303560	0.0467442	1.65459
COG1022	8.21475e-05	1.6526
NOG41099	0.0355468	1.65189
NOG123811	0.000353328	1.65062
NOG320372	0.0228507	1.65057
NOG257523	0.00960889	1.64976
NOG43312	7.1935e-05	1.64816
NOG81525	0.0201834	1.64721
firmNOG08787	0.00243658	1.64642
NOG137028	0.00999209	1.64624
NOG257038	0.0122722	1.64467
NOG131296	0.00262568	1.64416
bactNOG09053	0.0120086	1.64371
NOG128853	0.00133657	1.64335
NOG83379	0.011297	1.64292
NOG330470	0.0181704	1.64269
NOG270156	0.016536	1.64178
bctoNOG03172	0.00179782	1.64119
NOG138171	0.00106578	1.64067
NOG286326	0.0472972	1.64043
COG4997	0.0211946	1.64004
NOG81735	0.032452	1.63727
NOG263271	0.0119267	1.63726
COG3505	0.000207406	1.63396
NOG116632	0.0329914	1.63372
COG3735	0.0112811	1.63198
NOG08143	0.0242464	1.63143
NOG248762	0.00411815	1.62874
NOG271692	0.01644	1.62726
NOG14022	0.01359	1.62671
COG1379	0.0252223	1.62549
NOG311641	0.0214823	1.62483
NOG81315	0.0128504	1.62446
bctoNOG08066	0.0396898	1.62409
COG4012	0.00761092	1.62307
NOG79162	0.0157403	1.62262
NOG127635	0.00799218	1.62252
COG0076	0.00351432	1.62159
NOG41799	0.00731026	1.62023
NOG77597	0.0273845	1.62012
NOG11446	0.0284033	1.61954
NOG40980	0.0249632	1.61864
COG4172	0.00145366	1.61815
NOG324260	0.0212588	1.61794
bactNOG57063	0.0157156	1.61715
bactNOG90990	0.0250484	1.61641
bactNOG47015	0.0294765	1.61628
NOG294879	0.00706371	1.61519
NOG119420	4.14921e-05	1.61488
COG2939	0.0454037	1.61311
bactNOG02720	0.0124778	1.61133
NOG138020	0.0377415	1.61033
NOG257234	0.00422401	1.60964
COG1725	0.00883011	1.60726
NOG238082	0.011394	1.60604
actNOG19396	0.00404729	1.60483
NOG268688	0.013291	1.604
COG1586	0.00258636	1.60231
NOG81922	0.00638777	1.6019
NOG68958	0.00700278	1.60059
NOG44724	0.0364037	1.60013
bactNOG45817	0.0389325	1.59998
NOG119194	0.00151843	1.59993
NOG322157	0.0310882	1.59794
NOG133033	0.0156414	1.59782
NOG69811	0.0273972	1.59777
bactNOG64754	0.00572394	1.59701
NOG125711	0.029854	1.59659
NOG322792	0.00557549	1.59644
NOG246674	0.0176769	1.59634
firmNOG16034	0.0108763	1.59587
firmNOG01922	0.0347866	1.59441
NOG123216	0.0487748	1.59281
bactNOG62447	0.000463477	1.58954
firmNOG07255	0.0329722	1.58886
NOG275800	0.0185621	1.58871
NOG311041	0.023938	1.58857
COG1360	0.00105729	1.58808
NOG128158	0.0334996	1.58728
NOG314572	0.0313652	1.58624
firmNOG02340	0.0482885	1.58523
bactNOG85684	0.00325359	1.58343
COG3238	0.00197618	1.58341
COG4213	0.0228358	1.58042
NOG113776	0.000136114	1.5796
NOG07295	0.0353784	1.57958
NOG312190	0.0147815	1.57874
COG3509	0.018481	1.57837
NOG129039	0.0086596	1.57762
NOG149946	0.0300739	1.57715
bactNOG51396	0.0173957	1.5771
NOG127469	0.0242849	1.57617
NOG83684	0.0308352	1.57571
bactNOG48635	0.00539717	1.57515
NOG10393	0.0489627	1.57477
actNOG16665	0.0106331	1.57476
bactNOG01699	0.01119	1.5739
NOG16695	0.0489627	1.5739
bctoNOG00180	0.00975535	1.5735
COG1313	0.0338492	1.57269
bactNOG22270	0.0228844	1.57248
bactNOG60029	0.0445079	1.57244
NOG133738	0.0163695	1.57173
NOG47099	0.0308701	1.5714
COG4995	0.00630181	1.57118
NOG254208	0.00595392	1.57087
NOG136510	0.0359829	1.57083
NOG291326	0.0228313	1.56984
NOG265049	0.0195877	1.56831
NOG270266	0.0403531	1.567
NOG293655	0.0238194	1.5669
bactNOG78355	0.0163193	1.56634
NOG74745	0.0147696	1.56604
COG1355	0.0239351	1.56572
bactNOG45653	0.0357882	1.56515
NOG247785	0.0288858	1.5644
bactNOG12355	0.033294	1.56365
NOG294594	0.00465293	1.56291
COG3428	0.00804295	1.56238
bactNOG98224	0.0239225	1.56205
NOG247059	0.020889	1.56171
NOG137242	0.0408942	1.5614
NOG272035	0.0049148	1.56062
COG2805	0.00459362	1.56008
NOG255937	0.0396898	1.55989
bactNOG47525	0.046019	1.5588
COG2829	0.00471786	1.55852
NOG134755	0.0105547	1.55653
bactNOG23673	0.0290462	1.55533
NOG128839	0.0197312	1.55451
NOG74626	0.0202138	1.55353
bactNOG06539	0.0230968	1.55172
COG0554	0.00163171	1.54996
NOG124770	0.0143504	1.5496
NOG117740	0.0496593	1.54923
NOG28959	0.0170594	1.54886
COG2885	0.000411827	1.54836
NOG114125	0.0426	1.54811
NOG304420	0.00978369	1.54755
NOG324225	0.0346637	1.5474
NOG266366	0.00867683	1.54529
NOG41749	0.0105119	1.54397
NOG08160	0.040633	1.54339
bactNOG07323	0.0114456	1.54302
NOG78478	0.030684	1.54287
bactNOG10940	0.00489087	1.54214
NOG130754	0.00342	1.54205
NOG120730	0.0360492	1.54202
NOG305784	0.0221726	1.54194
NOG115577	0.0158221	1.54128
NOG298208	0.0139375	1.54109
NOG329080	0.013861	1.54021
bactNOG09983	0.00451418	1.53898
NOG285698	0.00961948	1.53842
NOG68647	0.0304892	1.53746
NOG69776	0.0418534	1.53403
NOG120174	0.0169634	1.53352
NOG69750	0.0445135	1.53326
NOG140548	0.000122473	1.53308
NOG125265	0.0221726	1.53278
NOG48122	0.0146419	1.53239
NOG261000	0.00601525	1.53125
NOG148953	0.000730308	1.53085
NOG275177	0.0362152	1.53074
NOG83134	0.0445181	1.5291
NOG08135	0.0457133	1.52861
NOG307301	0.0015863	1.5261
NOG266578	0.0232225	1.52541
NOG45665	0.00875392	1.52526
NOG280754	0.0453733	1.52488
NOG291182	0.0362152	1.52486
bactNOG02116	0.0128504	1.52225
bactNOG40758	0.0142921	1.52194
NOG41163	0.0300425	1.52192
NOG15334	0.0171303	1.5219
NOG264737	0.0348665	1.52034
COG1595	9.52685e-06	1.51654
bactNOG99753	0.0420511	1.51648
NOG128852	0.0346144	1.51639
NOG324204	0.0490774	1.51376
NOG117932	0.0285866	1.5126
NOG301250	0.0128504	1.5113
NOG129478	0.0275432	1.50887
bactNOG68636	0.0180854	1.50869
bactNOG69828	0.0297091	1.50774
bactNOG38394	0.0297609	1.50671
NOG77887	0.00384171	1.50512
bactNOG01729	0.0322897	1.50383
NOG282854	0.0023215	1.50084
bactNOG49674	0.0147538	1.50037
NOG286106	0.0459703	1.50019
NOG129786	0.0377514	1.4998
NOG76948	0.0453853	1.499
NOG77135	0.0186351	1.49739
NOG298423	0.049552	1.49705
NOG67561	0.0366835	1.49583
NOG84069	0.0167194	1.49474
COG3335	0.0131188	1.49245
NOG242546	0.00191255	1.49149
COG0763	0.000801157	1.49116
NOG309960	0.0342775	1.49115
NOG86980	0.028295	1.49108
bactNOG12292	0.020694	1.49103
NOG295579	0.0236017	1.48965
NOG115602	0.00978814	1.48947
NOG291860	0.0122587	1.48592
COG1282	0.0178625	1.48584
NOG283406	0.0420426	1.48469
arCOG00803	0.0217104	1.48413
bactNOG05672	0.0186844	1.48261
bactNOG10922	0.0260454	1.48201
bactNOG53013	0.00830413	1.48163
NOG87515	0.0426077	1.48159
NOG271373	0.0126956	1.48129
NOG43009	0.000348661	1.48106
COG1787	0.0391452	1.48058
NOG136838	0.00639672	1.47891
bactNOG06805	0.01453	1.47863
NOG302233	0.00557549	1.47859
bactNOG95245	0.046019	1.47839
NOG254319	0.0217207	1.47658
NOG299549	0.014821	1.47519
COG0778	0.00024262	1.47371
NOG137594	0.0423134	1.47331
bactNOG07064	0.0364037	1.47301
bactNOG48164	0.0181704	1.47196
NOG40719	0.0166891	1.47094
NOG268329	0.0271433	1.47022
bactNOG90579	0.0289965	1.47001
NOG267936	0.0445079	1.46979
NOG130167	0.0259934	1.46833
NOG303897	0.0324067	1.46804
NOG76878	0.0314739	1.46792
COG1139	0.00715008	1.46545
NOG301147	0.00997877	1.46462
NOG117936	0.00570998	1.46262
NOG82072	0.034328	1.4624
NOG296992	0.0121603	1.46221
bactNOG102010	0.0345438	1.45963
NOG84240	0.0145649	1.45837
NOG08368	0.034521	1.45821
NOG118067	0.0419817	1.45722
COG1773	0.016858	1.45514
COG4963	0.0285453	1.45245
NOG86446	0.0427236	1.45198
COG3572	0.0305665	1.45098
NOG39466	0.0364037	1.4502
NOG130216	0.0387067	1.44874
eurNOG05881	0.0122393	1.44858
firmNOG00139	0.0077528	1.44723
NOG285751	0.0011989	1.4469
NOG79303	0.017088	1.44528
NOG135591	0.0416533	1.44503
NOG40541	0.0285462	1.4445
NOG136370	0.0305422	1.44364
NOG135671	0.014311	1.44356
COG5418	0.0448323	1.44241
NOG45846	0.0128364	1.44101
NOG27455	0.00830413	1.44046
NOG41392	0.0279815	1.43897
bactNOG23351	0.00884076	1.43711
NOG124739	0.0371646	1.43591
NOG133300	0.0104693	1.43351
NOG73940	0.0187732	1.4323
NOG06305	0.0456616	1.43218
NOG313619	0.0423722	1.43205
NOG288621	0.0401032	1.43186
NOG132259	0.0228207	1.43109
NOG120934	0.000445311	1.43077
NOG251890	0.0262186	1.43025
NOG283857	0.0479939	1.43023
NOG245851	0.0374733	1.43021
NOG316371	0.0328713	1.43001
NOG242698	0.0349182	1.42984
NOG149619	0.0388776	1.42866
NOG81962	0.0205785	1.42776
NOG279917	0.0297176	1.42552
COG0794	0.00407577	1.42547
NOG296922	0.0441175	1.42527
NOG112910	0.0250673	1.42453
NOG265698	0.0364037	1.42362
NOG128887	0.0243393	1.42349
NOG38823	0.0153743	1.4232
NOG116693	0.0102184	1.42232
NOG28420	0.02064	1.41902
NOG254687	0.0232272	1.41839
NOG324847	0.00636702	1.41789
bactNOG99545	0.0184894	1.41712
NOG70940	0.0147696	1.41463
NOG266458	0.0455137	1.41436
NOG84140	0.0216232	1.41395
NOG124823	0.0433482	1.41131
eurNOG06215	0.0172342	1.41087
NOG308530	0.0123411	1.41024
NOG308256	0.0159881	1.40998
bactNOG34397	0.0396898	1.4097
NOG145673	0.0308387	1.40953
meNOG05736	0.0123685	1.40922
NOG113085	0.040665	1.40881
NOG47471	0.0356875	1.40877
NOG304391	0.0344819	1.40847
bactNOG53216	0.0212421	1.4067
COG3727	0.000181335	1.4067
NOG134383	0.00748287	1.40636
NOG292391	0.00744973	1.40528
bactNOG02791	0.0136957	1.40455
COG0388	0.000184593	1.40357
firmNOG16420	0.0138234	1.40215
NOG262119	0.0240977	1.40212
firmNOG04124	0.0242464	1.39878
NOG265052	0.00635406	1.39869
NOG259392	0.0227088	1.39753
NOG112960	0.00565372	1.39704
NOG47988	0.0295648	1.39631
NOG125278	0.039237	1.3951
NOG249942	0.0325878	1.39424
NOG126476	0.0446166	1.39351
NOG74265	0.00263354	1.39246
COG0727	0.00159408	1.3923
NOG126203	0.0046586	1.39196
bactNOG33412	0.0136495	1.39
COG1273	0.0288858	1.38843
NOG114295	0.0172551	1.388
NOG302057	0.0390857	1.3877
NOG282005	0.0492082	1.38702
COG4552	0.000212222	1.38688
NOG40861	0.033696	1.38635
NOG125939	0.0388765	1.38449
COG2077	0.00263842	1.38425
NOG47688	0.0491389	1.38394
NOG45347	0.0105034	1.38348
NOG308273	0.0146265	1.38312
NOG151187	0.0427609	1.38202
firmNOG02916	0.0111682	1.38145
NOG68409	0.0230926	1.38117
bactNOG83601	0.0277066	1.38026
NOG272640	0.0479637	1.37943
bactNOG101316	0.0498932	1.37908
bactNOG52561	0.0310032	1.37795
NOG318089	0.0263867	1.3774
COG0701	0.023119	1.3772
bactNOG26965	0.0218706	1.37702
COG3839	0.016832	1.37699
NOG77618	0.0407341	1.37693
bactNOG31091	0.0329722	1.37414
NOG83807	0.0394552	1.37072
NOG267686	0.0271853	1.37031
COG2382	0.00288893	1.36997
bactNOG85267	0.0266938	1.36814
COG0756	0.000369927	1.3668
NOG42135	0.038168	1.36673
COG1652	0.0463274	1.36658
NOG300048	0.028769	1.36617
COG4267	0.0496394	1.36557
NOG274006	0.0441175	1.36545
NOG14203	0.00301116	1.36504
firmNOG09844	0.0355468	1.36484
COG1585	0.00821523	1.36446
COG0204	0.000797898	1.36404
NOG77603	0.0333058	1.3639
NOG70859	0.0484055	1.36324
NOG12705	0.0250484	1.36317
NOG77753	0.0302152	1.36316
NOG238447	0.0486983	1.36209
bactNOG05804	0.024753	1.36164
bactNOG11867	0.0275432	1.36036
NOG113510	0.0243489	1.35867
COG3294	0.0488161	1.35524
NOG116670	0.033041	1.35519
NOG131347	0.0351009	1.35501
NOG83330	0.0460687	1.35339
NOG327023	0.0129977	1.35324
COG1808	0.00489643	1.35318
NOG136885	0.0183084	1.35284
bactNOG44140	0.023239	1.35225
NOG09672	0.00227092	1.35158
arCOG02629	0.016708	1.35135
NOG135102	0.0241699	1.35046
bactNOG40424	0.0182758	1.35027
COG4771	0.0128257	1.35026
NOG236570	0.0438802	1.3499
NOG41920	0.0384821	1.34834
NOG78341	0.0454703	1.34799
COG0274	0.00128701	1.34601
bactNOG03429	0.0347528	1.34592
NOG72373	0.0345438	1.34552
COG3279	0.00672185	1.34527
NOG25718	0.0462649	1.34507
NOG72171	0.0283437	1.34404
NOG83903	0.031578	1.34309
NOG252130	0.0430418	1.34192
NOG131809	0.0196857	1.34138
COG2317	0.00512615	1.34117
NOG85512	0.00372089	1.34076
NOG274250	0.0127793	1.3389
bactNOG02746	0.0458749	1.33597
NOG72595	0.00239136	1.3351
COG1061	0.000566284	1.33404
NOG127898	0.0180551	1.33211
NOG305908	0.0463002	1.32987
NOG326208	0.0264447	1.32841
NOG261454	0.0237048	1.3283
NOG278778	0.0311001	1.32819
COG4124	0.0111682	1.3273
COG0830	0.0017645	1.32698
COG0326	0.00974581	1.32644
NOG113544	0.0245335	1.32641
NOG236449	0.0389425	1.32556
COG1793	0.0419982	1.32377
NOG146840	0.034521	1.32346
NOG133048	0.027476	1.32288
NOG302695	0.0326433	1.32279
NOG293759	0.0179998	1.32185
NOG81363	0.0422178	1.32166
NOG72702	0.00216804	1.32108
COG4783	0.007758	1.32094
NOG297283	0.0239845	1.32029
[truncated: 2,296 more rows]
