# Supplementary material for: Defining the microbial transcriptional response to colitis through integrated host and microbiome profiling
Source: ISME J. 2016 Mar 22;10(10):2389–404. doi: 10.1038/ismej.2016.40 (PMC5030693; doi:10.1038/ismej.2016.40)
Supplement: Supplementary file 10 — Supplementary Table 5 (XLS 102 kb) [file 41396_2016_BFismej201640_MOESM258_ESM.xls]

## Sheet: host_clusters
Supplementary Table S5 Cluster assignments of differentially regulated genes in colitis. 1 = belongs to cluster. 0 = not in cluster.
Probe	Gene symbol	C1 (grey)	C2 (green)	C3 (purple)
10239	1600023A02RIK	1	0	0
10577	MRGPRF	1	0	0
10639	FHL1	1	0	0
1070050	S100G	1	0	0
1070619	CYP4B1	1	0	0
110048	FBN1	1	0	0
110458	ADH1	1	0	0
1110592	DEFB37	1	0	0
1110670	HIST2H2AA2	1	0	0
1170307	MYL9	1	0	0
1170349	UGT1A6A	1	0	0
1170600	C730004C24RIK	1	0	0
1190139	RGS17	1	0	0
1230612	AQP1	1	0	0
1240348	MYLK	1	0	0
1240424	NUPR1	1	0	0
1260176	MUC3	1	0	0
1260538	2010001J22RIK	1	0	0
1260605	HIST1H2BN	1	0	0
1300040	ADH5	1	0	0
130551	HIST1H2BL	1	0	0
1400309	TIMP3	1	0	0
1410215	DMN	1	0	0
1410241	LOC381739	1	0	0
1430368	ST6GAL1	1	0	0
1450195	SAH	1	0	0
1450242	CAR3	1	0	0
1450400	MEP1A	1	0	0
1470170	CCBL1	1	0	0
1500082	AI987692	1	0	0
1500139	KLK8	1	0	0
150148	HIST1H2BF	1	0	0
1570164	CYP3A13	1	0	0
1570546	HBB-B1	1	0	0
1580167	AQP1	1	0	0
1580377	SULT1C2	1	0	0
160402	OGN	1	0	0
1660220	TNS	1	0	0
1660414	AI987692	1	0	0
1710239	ITPR1	1	0	0
1740112	LOXL1	1	0	0
1740364	DMN	1	0	0
1780377	PLEKHC1	1	0	0
1850022	ACTA2	1	0	0
1940113	PDCD4	1	0	0
1940328	1810030J14RIK	1	0	0
1940669	HEXB	1	0	0
1990674	CLPS	1	0	0
2000482	PDLIM3	1	0	0
2030450	ACTA1	1	0	0
2060136	KLK5	1	0	0
2060435	SFRS5	1	0	0
2120309	6430537F04	1	0	0
2120601	ABAT	1	0	0
2140431	2900041A09RIK	1	0	0
2230411	CBR3	1	0	0
2230619	HIST1H2BM	1	0	0
2230687	NOPE	1	0	0
2260253	CLPS	1	0	0
2260577	BC016235	1	0	0
2320292	ENTPD5	1	0	0
2340082	AADAC	1	0	0
2340300	DDC	1	0	0
2340608	CYP2D22	1	0	0
2350131	UGT1A10	1	0	0
2350259	TMEM25	1	0	0
2350327	LOC383942	1	0	0
2350730	UGT1A10	1	0	0
2350747	DPEP1	1	0	0
2360427	CYP2C55	1	0	0
2370524	HIST1H2BP	1	0	0
2450343	HPGD	1	0	0
2470040	GNAI1	1	0	0
2470554	CLRA	1	0	0
2490279	RESP18	1	0	0
2570008	IVNS1ABP	1	0	0
2570440	NEDD9	1	0	0
2600471	D630014A15RIK	1	0	0
2630242	9030605E09RIK	1	0	0
2630451	9930115F03RIK	1	0	0
2650129	B930062P21RIK	1	0	0
2680113	TTR	1	0	0
2680189	DKK3	1	0	0
2680300	SULT1D1	1	0	0
2690349	CLCA3	1	0	0
2690619	COL1A2	1	0	0
270523	SPARCL1	1	0	0
270754	PNPO	1	0	0
2710739	PAPSS2	1	0	0
2750066	PIGT	1	0	0
2750209	AU040576	1	0	0
2760181	KLK6	1	0	0
2760189	RGS17	1	0	0
2760528	1110046J11RIK	1	0	0
2810279	1810030J14RIK	1	0	0
2850577	PCK1	1	0	0
2850746	CCBL1	1	0	0
2900041	C330005L02RIK	1	0	0
2900373	1190002H23RIK	1	0	0
290161	PIM3	1	0	0
2940577	E430002G05RIK	1	0	0
2970079	CYP2C65	1	0	0
2970356	ACSM3	1	0	0
2970750	CPN1	1	0	0
3120136	GDF10	1	0	0
3130136	ACTA2	1	0	0
3130196	CLCA3	1	0	0
3130497	TM4SF8	1	0	0
3130612	DIO1	1	0	0
3140400	AOC3	1	0	0
3140524	GCG	1	0	0
3170053	RGS5	1	0	0
3170270	ACSM3	1	0	0
3170280	COL6A1	1	0	0
3180543	SDPR	1	0	0
3180750	DBP	1	0	0
3290523	GAS6	1	0	0
3310138	UGT1A9	1	0	0
3310309	MAOB	1	0	0
3310403	C030033M19RIK	1	0	0
3310424	ACAA2	1	0	0
3360608	CFD	1	0	0
3370136	GPC3	1	0	0
3370243	SMTN	1	0	0
3370373	AI987692	1	0	0
3390110	CD24A	1	0	0
3390243	CPE	1	0	0
3400255	4432416J03RIK	1	0	0
3420301	IL18	1	0	0
3420377	2900041A09RIK	1	0	0
3420451	ESM1	1	0	0
3440463	GUCY1A3	1	0	0
3450632	UGT1A1	1	0	0
3520630	TGOLN2	1	0	0
360373	1810015C04RIK	1	0	0
3610465	VKORC1	1	0	0
3780239	ADK	1	0	0
3800349	AV344025	1	0	0
3800446	UGT1A6A	1	0	0
3800670	ANK	1	0	0
3800671	SCIN	1	0	0
380112	CYP2C65	1	0	0
3830048	SELENBP1	1	0	0
3830470	DPT	1	0	0
3830706	COL16A1	1	0	0
3850129	GSTM1	1	0	0
3990037	CHPT1	1	0	0
3990427	0610010I05RIK	1	0	0
3990626	CSAD	1	0	0
3990674	CD9	1	0	0
4010020	CYP27A1	1	0	0
4010082	CTGF	1	0	0
4010243	RAMP1	1	0	0
4010356	CHPT1	1	0	0
4010544	SLC35E3	1	0	0
4040475	PRKG2	1	0	0
4040504	ABP1	1	0	0
4040768	18S_RRNA_X00686_849	1	0	0
4060044	LOC383540	1	0	0
4060102	COL4A1	1	0	0
4070215	SULT1A1	1	0	0
4070296	MAT2A	1	0	0
4070767	LOC385068	1	0	0
4120360	6330415F13RIK	1	0	0
4150670	SIAT10	1	0	0
4180037	KLK5	1	0	0
4180475	LUM	1	0	0
4200059	SELENBP2	1	0	0
4210129	SOCS2	1	0	0
4210139	AQP1	1	0	0
4210327	BTEB1	1	0	0
4210376	COL8A1	1	0	0
4210475	9930109F21	1	0	0
4220056	TPM1	1	0	0
4250465	CYP3A13	1	0	0
4280131	SLC24A3	1	0	0
4280139	DCN	1	0	0
4290593	FVT1	1	0	0
430014	MYLK	1	0	0
430079	D330045A20RIK	1	0	0
4390288	GAL	1	0	0
4390619	AU018778	1	0	0
4480411	SET7	1	0	0
4490367	NDN	1	0	0
450537	OGN	1	0	0
4540333	HBB-B1	1	0	0
4540561	CHGB	1	0	0
4590112	RASD2	1	0	0
4610072	CAV1	1	0	0
4610382	GM1123	1	0	0
4610451	GHR	1	0	0
4640221	TEMT	1	0	0
4640711	EDN1	1	0	0
4670021	KLK1B27	1	0	0
4670056	HEXB	1	0	0
4670193	SST	1	0	0
4730112	LOC245069	1	0	0
4760224	CTGF	1	0	0
4780066	CSRP1	1	0	0
4780528	MGC29978	1	0	0
4810296	KLK24	1	0	0
4810450	ACDC	1	0	0
4810619	AU022508	1	0	0
4830072	RGS1	1	0	0
4830731	NSBP1	1	0	0
4850082	ENPP5	1	0	0
4850521	ADH1	1	0	0
4850747	EIF4A2	1	0	0
4850753	LOC280205	1	0	0
4860341	DIO1	1	0	0
4880537	YPEL3	1	0	0
4900519	SGK	1	0	0
4920138	SLC20A1	1	0	0
4920470	NOV	1	0	0
4920725	SELENBP2	1	0	0
50048	MYLK	1	0	0
50079	HIST1H1C	1	0	0
50148	MYL9	1	0	0
5080392	PCP4L1	1	0	0
5090064	LOC385086	1	0	0
5090414	ACAA2	1	0	0
5090445	UNC84B	1	0	0
5090594	3110049J23RIK	1	0	0
5090682	9330162L04RIK	1	0	0
510050	SPARC	1	0	0
510286	ALDH6A1	1	0	0
510288	MYH11	1	0	0
510468	VIP	1	0	0
510520	FXYD4	1	0	0
5130138	DIP3B	1	0	0
5130148	SPARC	1	0	0
5220400	SMPX	1	0	0
5220477	FMO5	1	0	0
5260408	0610006F02RIK	1	0	0
5260612	4631427C17RIK	1	0	0
5270347	2210413P10RIK	1	0	0
5290438	ELA1	1	0	0
5290711	CAR2	1	0	0
5310100	ASAH3	1	0	0
5310471	CCDC3	1	0	0
5310600	PDCD4	1	0	0
5340035	CYP2C65	1	0	0
5340154	FARP2	1	0	0
5360181	CPM	1	0	0
5360300	LPL	1	0	0
5420451	HIST1H2BH	1	0	0
5420747	LTBP4	1	0	0
5490477	COL8A1	1	0	0
5490730	SCL0001163.1_8	1	0	0
5550025	PPARGC1A	1	0	0
5550114	INSL5	1	0	0
5550204	TRPM6	1	0	0
5550309	FHL1	1	0	0
5550369	RNASE4	1	0	0
5550609	LOC381221	1	0	0
5550731	KLK1B9	1	0	0
5560615	ACSL3	1	0	0
5560722	PRLR	1	0	0
5670176	4933428A15RIK	1	0	0
5670424	PER2	1	0	0
5670722	HSPB1	1	0	0
5690424	TOX	1	0	0
5690446	CYP2C65	1	0	0
5700364	TRPM6	1	0	0
5700494	FUT4	1	0	0
5700551	HIST1H2BM	1	0	0
5720278	VDAC3	1	0	0
5720343	LOC382097	1	0	0
5720612	0610039N19RIK	1	0	0
580445	PGM5	1	0	0
5810398	RNASE4	1	0	0
5810470	ALDH1A1	1	0	0
5810538	2610001E17RIK	1	0	0
5810598	COL6A3	1	0	0
5870520	9930109F21	1	0	0
5900497	PER2	1	0	0
5960070	FKBP9	1	0	0
6020181	ABAT	1	0	0
6020274	SEMA5A	1	0	0
6040215	DSCR5	1	0	0
6040292	TGFB1I4	1	0	0
6040626	NGFA	1	0	0
6040634	HIST1H2BJ	1	0	0
6040681	AI854703	1	0	0
6040689	CYP2F2	1	0	0
6060138	CALB2	1	0	0
6100209	PRKWNK4	1	0	0
6100324	KLK26	1	0	0
610601	DDC	1	0	0
6110202	CES2	1	0	0
6130411	TAGLN	1	0	0
6200327	5330417C22RIK	1	0	0
6200719	ACAS2L	1	0	0
6200762	SLC5A6	1	0	0
620202	SMTN	1	0	0
6220273	TM4SF12	1	0	0
6250129	ZAN	1	0	0
6250463	COL4A5	1	0	0
6270411	PCDH17	1	0	0
6270743	2310044G17RIK	1	0	0
6280392	HMGCS2	1	0	0
6290343	SYCN	1	0	0
630576	4931406C07RIK	1	0	0
6350221	4432416J03RIK	1	0	0
6420243	ANG4	1	0	0
6450240	2310075E07RIK	1	0	0
6480397	CES1	1	0	0
6480692	KLK5	1	0	0
650452	PDLIM3	1	0	0
650554	LOC383540	1	0	0
6550309	FXYD6	1	0	0
6580358	9030605I04RIK	1	0	0
6590475	9130208D14RIK	1	0	0
6620161	ST6GALNAC2	1	0	0
6620703	2010204N08RIK	1	0	0
6650021	LUM	1	0	0
6650035	2210401J11RIK	1	0	0
6660201	PDZRN3	1	0	0
670438	SLC26A3	1	0	0
670603	CES3	1	0	0
6770050	RERG	1	0	0
6770202	SLC30A10	1	0	0
6770379	PRNP	1	0	0
6770392	VAV3	1	0	0
6770450	SLC37A1	1	0	0
6770598	REG4	1	0	0
6900397	TMEM46	1	0	0
6940402	IL15	1	0	0
6940750	GTL2	1	0	0
6960079	ELN	1	0	0
6960142	EDN2	1	0	0
6960369	AADACL1	1	0	0
6960441	CBR3	1	0	0
6980050	AI987692	1	0	0
7000136	B230369L08RIK	1	0	0
7000692	PPP1R9A	1	0	0
7040139	FXYD4	1	0	0
7040243	D0H4S114	1	0	0
7040397	NMU	1	0	0
7040471	CLIC6	1	0	0
7040717	CCL6	1	0	0
7050019	MAT2A	1	0	0
7050546	HIST2H2AA1	1	0	0
70601	1600023A02RIK	1	0	0
7160079	SCL000408.1_6	1	0	0
7160603	SEPP1	1	0	0
7200678	GAB1	1	0	0
730164	TGM3	1	0	0
730193	KIT	1	0	0
730692	EML1	1	0	0
730706	SERPINH1	1	0	0
7320338	PITX2	1	0	0
7320753	HSD17B2	1	0	0
7330274	CHPT1	1	0	0
7330521	SCL0003547.1_6	1	0	0
7380228	KCNF1	1	0	0
7380524	PRELP	1	0	0
7380743	HAO3	1	0	0
7400377	HIST1H4H	1	0	0
7400725	MGLAP	1	0	0
7510343	PCK1	1	0	0
7550138	GRP	1	0	0
7560563	2310058J06RIK	1	0	0
7560647	MEIS1	1	0	0
7610017	ERDR1	1	0	0
7650273	HIST1H1C	1	0	0
770441	OGN	1	0	0
830608	TRPM6	1	0	0
830736	ADRA2A	1	0	0
840431	UGT2B36	1	0	0
870279	CABLES1	1	0	0
940121	BMP3	1	0	0
940678	LOC382885	1	0	0
940736	CYP2D26	1	0	0
1010132	CCR6	0	1	0
1010138	IGH-6	0	1	0
10170	CLECSF8	0	1	0
1030373	LOC232060	0	1	0
1030411	EMR1	0	1	0
1050731	LOC384413	0	1	0
1070307	SELPL	0	1	0
1070356	IGKV4-68_AJ231222_IG_KAPPA_VARIABLE_4-68_18	0	1	0
1090180	ARHGDIB	0	1	0
110064	SLA	0	1	0
1110253	AU044919	0	1	0
1170181	CD52	0	1	0
1230541	PTPRC	0	1	0
1240202	IGHV1S30_X02462_IG_HEAVY_VARIABLE_1S30_12	0	1	0
1300747	CLU	0	1	0
130097	BCL2A1B	0	1	0
130162	IGLC2_J00595_IG_LAMBDA_CONSTANT_2_14	0	1	0
1340553	CD79A	0	1	0
1440373	IGHV1S28_X02460_IG_HEAVY_VARIABLE_1S28_13	0	1	0
1450333	CLECSF12	0	1	0
1470286	IGHV1S35_M12376_IG_HEAVY_VARIABLE_1S35_13	0	1	0
1500463	CORO1A	0	1	0
1510768	IGHV1S36_M13788_IG_HEAVY_VARIABLE_1S36_40	0	1	0
1570133	CTSW	0	1	0
1580750	LOC381774	0	1	0
1660239	IGHV1S31_X02463_IG_HEAVY_VARIABLE_1S31_40	0	1	0
1690392	POU2AF1	0	1	0
1690768	CCL5	0	1	0
1710446	LOC232065	0	1	0
1770594	AI324046	0	1	0
1770717	PFC	0	1	0
1770767	IGKV15-103_AJ231269_IG_KAPPA_VARIABLE_15-103_262	0	1	0
1850452	D6MIT97	0	1	0
1940608	LYZS	0	1	0
1990176	PILRA	0	1	0
1990546	1810037B05RIK	0	1	0
1990706	LOC381783	0	1	0
2000014	LOC232067	0	1	0
2000465	IGHV1S119_L33961_IG_HEAVY_VARIABLE_1S119_14	0	1	0
20132	IGKV4-62_AJ231210_IG_KAPPA_VARIABLE_4-62_17	0	1	0
2030372	IGK-V1	0	1	0
20397	IGHV1S124_AF025449_IG_HEAVY_VARIABLE_1S124_11	0	1	0
2060373	CD79B	0	1	0
2070300	IGKV4-71_AJ231218_IG_KAPPA_VARIABLE_4-71_20	0	1	0
2120286	MFGE8	0	1	0
2190021	LOC384414	0	1	0
2230039	FCER1G	0	1	0
2260504	IGKV8-21_Y15982_IG_KAPPA_VARIABLE_8-21_114	0	1	0
2340022	LOC384422	0	1	0
2360719	LYZ	0	1	0
2370039	GPR171	0	1	0
240242	IGH-VJ558	0	1	0
2630008	FXYD5	0	1	0
2680215	MCPT1	0	1	0
2680367	IGKV9-120_V00804$J00566_IG_KAPPA_VARIABLE_9-120_12	0	1	0
270341	EMB	0	1	0
2750113	LOC380799	0	1	0
2760427	IL16	0	1	0
2850575	VCAM1	0	1	0
2940167	IGKV6-29_AJ235967_IG_KAPPA_VARIABLE_6-29_14	0	1	0
2940504	NCF4	0	1	0
3060040	CXCL13	0	1	0
3120113	AI324046	0	1	0
3180025	MS4A6D	0	1	0
3180053	NOX1	0	1	0
3190687	LOC245281	0	1	0
3290139	IGHV3S2_M12435_IG_HEAVY_VARIABLE_3S2_32	0	1	0
3290427	SLC15A3	0	1	0
3390743	IGHV8S7_U23022_IG_HEAVY_VARIABLE_8S7_163	0	1	0
3400100	IGK-C	0	1	0
3400369	CSF1R	0	1	0
3400646	PTPNS1	0	1	0
3420162	SLC34A2	0	1	0
3460402	LOC380823	0	1	0
3710170	C1QG	0	1	0
3780368	IGKV2-109_AJ132683_IG_KAPPA_VARIABLE_2-109_213	0	1	0
3780639	LOC213684	0	1	0
380672	1810062O14RIK	0	1	0
3850241	IGHV1S13_X00160$K00706_IG_HEAVY_VARIABLE_1S13_8	0	1	0
3850528	IGKV4-73_AJ231216_IG_KAPPA_VARIABLE_4-73_18	0	1	0
3870139	IGHV1S34_X02467_IG_HEAVY_VARIABLE_1S34_71	0	1	0
3870307	LOC385291	0	1	0
3890600	MMP10	0	1	0
3890685	LOC333501	0	1	0
4010221	MPEG1	0	1	0
4040079	IGKV3-2_X16954_IG_KAPPA_VARIABLE_3-2_18	0	1	0
4050093	FCRLA	0	1	0
4120255	PLA2G7	0	1	0
4150180	IGHV1S120_AF025443_IG_HEAVY_VARIABLE_1S120_8	0	1	0
4220100	LOC243430	0	1	0
4220162	STX11	0	1	0
4250162	IGJ	0	1	0
4250544	ARHGAP30	0	1	0
4260241	DLK1	0	1	0
4260400	1200013B08RIK	0	1	0
4260735	LOC238447	0	1	0
4290661	CORO1A	0	1	0
430053	IGHA_J00475$V00785_IG_HEAVY_CONSTANT_ALPHA_135	0	1	0
430167	LY86	0	1	0
430703	RNASE6	0	1	0
450327	LOC243423	0	1	0
4570408	IGKV4-77_AJ235940_IG_KAPPA_VARIABLE_4-77_18	0	1	0
4610433	PRG	0	1	0
4640113	IGK-V1	0	1	0
4640364	LOC380803	0	1	0
4670091	IGHV1S105_L33944_IG_HEAVY_VARIABLE_1S105_10	0	1	0
4670228	GPNMB	0	1	0
4730180	IGL-V1	0	1	0
4780196	FXYD5	0	1	0
4780301	LOC238427	0	1	0
4780379	IGKV3-9_Y15972_IG_KAPPA_VARIABLE_3-9_10	0	1	0
4810040	IGH-1A	0	1	0
4850403	2310079G19RIK	0	1	0
4890092	GPR114	0	1	0
4890475	IGHV8S6_U23021_IG_HEAVY_VARIABLE_8S6_61	0	1	0
50064	LOC382696	0	1	0
5050703	IGKV5-48_V01564_IG_KAPPA_VARIABLE_5-48_120	0	1	0
5080091	IGL-V1	0	1	0
5080324	LOC381957	0	1	0
520196	ITGAE	0	1	0
520343	IGKV6-20_Y15981_IG_KAPPA_VARIABLE_6-20_12	0	1	0
5290647	LCP2	0	1	0
5310040	LOC380805	0	1	0
5340180	WAS	0	1	0
5340196	IGK-V38	0	1	0
5340278	IGH-6	0	1	0
5360056	CLEC4N	0	1	0
5390553	IGHV1S38_M17950_IG_HEAVY_VARIABLE_1S38_221	0	1	0
540093	2210421G13RIK	0	1	0
5490156	LOC272683	0	1	0
5490358	KLHL6	0	1	0
5570168	IGKV9-128_AJ231245_IG_KAPPA_VARIABLE_9-128_15	0	1	0
5690270	COL18A1	0	1	0
5690300	LOC243467	0	1	0
5700241	IGKV12-67_AJ235933_IG_KAPPA_VARIABLE_12-67_27	0	1	0
5700528	CD72	0	1	0
5720609	LYZ	0	1	0
580332	C1QB	0	1	0
5810039	LAMA3	0	1	0
5860133	LOC207685	0	1	0
5860296	RASGRP1	0	1	0
5860347	C3	0	1	0
5870544	LOC380823	0	1	0
6020487	CYP4F18	0	1	0
6040072	E430021P16RIK	0	1	0
610324	CD3D	0	1	0
610433	IGHV8S5_U23020_IG_HEAVY_VARIABLE_8S5_188	0	1	0
610592	IGKV8-31_AJ235957_IG_KAPPA_VARIABLE_8-31_3	0	1	0
610632	LOC384415	0	1	0
6110220	LOC243433	0	1	0
6220274	LOC381276	0	1	0
6220471	LOC386520	0	1	0
6270072	LOC385253	0	1	0
6290768	CD52	0	1	0
630274	CXCL16	0	1	0
630730	IGK-C	0	1	0
6330193	LOC380799	0	1	0
6330239	IGKV4-57_AJ231221_IG_KAPPA_VARIABLE_4-57_15	0	1	0
6370687	IGKV12-98_AJ235949_IG_KAPPA_VARIABLE_12-98_12	0	1	0
6420458	IGHG1_J00453$V00793_IG_HEAVY_CONSTANT_GAMMA_1_792	0	1	0
6420687	MMP12	0	1	0
6510465	MFGE8	0	1	0
6520193	DNASE1L3	0	1	0
6520437	LOC232055	0	1	0
6520711	IGHV12S1_M22439_IG_HEAVY_VARIABLE_12S1_339	0	1	0
6550477	IGKV14-100_AJ231243_IG_KAPPA_VARIABLE_14-100_12	0	1	0
6560131	CEACAM10	0	1	0
6560301	CD53	0	1	0
6560747	H2-M2	0	1	0
6580309	LOC384419	0	1	0
6590239	CD3E	0	1	0
6620427	4732456N10RIK	0	1	0
6650070	PSCDBP	0	1	0
670452	CD177	0	1	0
6760307	LOC238447	0	1	0
6760735	TCRB-V13	0	1	0
6840279	IGKV6-15_Y15976_IG_KAPPA_VARIABLE_6-15_15	0	1	0
6860040	KLHL6	0	1	0
6900044	LAT	0	1	0
6940184	CCL4	0	1	0
6960673	IGKV4-61_AJ231209_IG_KAPPA_VARIABLE_4-61_12	0	1	0
7000202	IGKV6-25_AJ235962_IG_KAPPA_VARIABLE_6-25_13	0	1	0
7000224	CD177	0	1	0
7040202	BCL2A1D	0	1	0
70619	IGKV2-137_AJ231263_IG_KAPPA_VARIABLE_2-137_15	0	1	0
70709	LOC384417	0	1	0
7100687	ITGAE	0	1	0
7160044	PSCD4	0	1	0
7200039	LOC385109	0	1	0
7210672	2010001M09RIK	0	1	0
7210687	APOE	0	1	0
7380064	LOC385277	0	1	0
7400497	LOC381783	0	1	0
7510008	0610039P13RIK	0	1	0
7510066	IGK-V33	0	1	0
7570075	LOC238427	0	1	0
7570292	SPON2	0	1	0
7570630	CXCR6	0	1	0
7650242	IL18R1	0	1	0
7650735	MMP7	0	1	0
780064	LOC380805	0	1	0
830240	LYZS	0	1	0
830369	CYBA	0	1	0
830576	IGK-V38	0	1	0
870195	PDE4B	0	1	0
940438	LAPTM5	0	1	0
940747	CD3G	0	1	0
1010201	MYL7	0	0	1
10167	LOC56628	0	0	1
1050092	SERPINA3G	0	0	1
1050095	UPP1	0	0	1
1050170	CDCA3	0	0	1
10598	CXCL9	0	0	1
1070630	TNFAIP2	0	0	1
1090139	IFI47	0	0	1
110259	CDC7	0	0	1
1110088	APOBEC1	0	0	1
1110102	ACTN4	0	0	1
1110445	LOC380706	0	0	1
1110452	2510049J12RIK	0	0	1
1110543	TRIM30	0	0	1
1190546	S100A8	0	0	1
1240446	BIRC5	0	0	1
1300037	S100A16	0	0	1
1300092	1600029D21RIK	0	0	1
130348	SLP	0	0	1
130537	BC025446	0	0	1
130598	OAS1G	0	0	1
1340193	PHF11	0	0	1
1400041	GBP2	0	0	1
1400132	LOC547343	0	0	1
1400220	LOC215405	0	0	1
1400672	AIF1	0	0	1
1440307	H2-AB1	0	0	1
1450095	ICAM1	0	0	1
1470079	2610041P08RIK	0	0	1
1470176	WARS	0	0	1
1470605	D11ERTD759E	0	0	1
1500706	STIP1	0	0	1
150138	H2-DMA	0	0	1
150678	HSPA5	0	0	1
1510750	MMP3	0	0	1
1570162	GPD2	0	0	1
1570551	MMP9	0	0	1
1570594	SOCS3	0	0	1
1580008	AIM1	0	0	1
1580528	USP18	0	0	1
1660367	SMOX	0	0	1
1660639	CCNA2	0	0	1
1690086	ZBP1	0	0	1
1690187	LY6A	0	0	1
1690376	SH3KBP1	0	0	1
1690475	GBP4	0	0	1
1710136	9626100_224	0	0	1
1710204	C130090K23RIK	0	0	1
1710619	IFI205	0	0	1
1710768	LOC56628	0	0	1
1780600	PBEF1	0	0	1
1850411	9030623N16RIK	0	0	1
1850605	RETNLB	0	0	1
1940730	GALNT3	0	0	1
1980367	0610037B23RIK	0	0	1
1980603	S100A9	0	0	1
1990373	AREG	0	0	1
1990639	APAF1	0	0	1
20064	CAPG	0	0	1
20364	CCND1	0	0	1
2060450	UBE2M	0	0	1
2060592	DDAH1	0	0	1
2100068	GBP2	0	0	1
2100497	PSME2B	0	0	1
2120091	FUT2	0	0	1
2120653	RBM14	0	0	1
2140136	HK2	0	0	1
2190131	CLCA4	0	0	1
2190215	CXCL10	0	0	1
2230386	AI481100	0	0	1
2230731	H2-T17	0	0	1
2260010	PSAT1	0	0	1
2320176	RNF125	0	0	1
2320181	A330042I21RIK	0	0	1
2320403	GCH1	0	0	1
2340044	SLAMF8	0	0	1
2350017	HSPA1A	0	0	1
2350368	1700018O18RIK	0	0	1
2350397	WARS	0	0	1
2360156	4732467L16RIK	0	0	1
240162	ZBTB2	0	0	1
240187	OASL1	0	0	1
240725	STAT1	0	0	1
2450064	PSMB9	0	0	1
2450347	SERPINA3N	0	0	1
2480296	CCL8	0	0	1
2490035	UBE2C	0	0	1
2490452	USP18	0	0	1
2490561	WFDC12	0	0	1
2490653	LOC240327	0	0	1
2570095	PSMB8	0	0	1
2570301	TCIRG1	0	0	1
2570487	H2-AB1	0	0	1
2600181	CD38	0	0	1
2630463	C2TA	0	0	1
2650753	CYP2D9	0	0	1
2680291	GPX2	0	0	1
270278	IFT172	0	0	1
270367	H2-GS17	0	0	1
270592	PLEKHA2	0	0	1
270717	BC023741	0	0	1
2750128	H2-Q8	0	0	1
2760341	6230400I06RIK	0	0	1
2760356	S100A14	0	0	1
2760681	ATP12A	0	0	1
2810040	D14ERTD668E	0	0	1
2810487	SLPI	0	0	1
2850458	9130019I15RIK	0	0	1
2850717	H2-Q8	0	0	1
2900136	PSMB8	0	0	1
2900519	SCL0001259.1_60	0	0	1
290097	LRG1	0	0	1
290110	PFKP	0	0	1
290685	CRELD2	0	0	1
2940592	GSTA1	0	0	1
2940685	DDX39	0	0	1
2970324	HDC	0	0	1
2970521	PARP14	0	0	1
3060450	OAS2	0	0	1
3060767	LIG1	0	0	1
3140209	CXCL10	0	0	1
3140246	PGLYRP1	0	0	1
3170397	ENO1	0	0	1
3170593	CAR13	0	0	1
3190577	SAMHD1	0	0	1
3290270	HSP105	0	0	1
3290707	TNFSF10	0	0	1
3360053	PCSK9	0	0	1
3360138	IRF1	0	0	1
3360338	II	0	0	1
3400288	IRF1	0	0	1
3400367	IFT172	0	0	1
3400672	C630016B22RIK	0	0	1
3420754	IL1B	0	0	1
3440132	SMPDL3B	0	0	1
3450091	CTSZ	0	0	1
3450167	SNX10	0	0	1
3460037	FEN1	0	0	1
3460102	9130022K13RIK	0	0	1
3460358	RDH9	0	0	1
3520278	9130218O11RIK	0	0	1
3520594	UPP1	0	0	1
360041	IFIT2	0	0	1
3610082	CXCL1	0	0	1
3610286	MS4A6B	0	0	1
3610397	PGLYRP	0	0	1
3710278	TMSB10	0	0	1
3710465	GSTA2	0	0	1
3800181	4930555L03RIK	0	0	1
3800746	SCL0002073.1_13	0	0	1
380259	MAL	0	0	1
380520	STK6	0	0	1
3840292	IFITM3	0	0	1
3840446	MLP	0	0	1
3840521	NFIL3	0	0	1
3840594	BC025446	0	0	1
3850477	S100A11	0	0	1
3870291	IL1RL1	0	0	1
3870561	PDCD1LG1	0	0	1
3870754	NOS2	0	0	1
3890121	TGTP	0	0	1
3890328	OAS1G	0	0	1
3940482	A430056A10RIK	0	0	1
4010019	IFITM1	0	0	1
4010154	H2-T23	0	0	1
4040093	MIF	0	0	1
4040095	H2-Q6	0	0	1
4040670	HSPA1B	0	0	1
4060735	H2-D1	0	0	1
4070020	BCL3	0	0	1
4120243	UPP1	0	0	1
4120370	YWHAZ	0	0	1
4150725	CTSZ	0	0	1
4150750	CXCL2	0	0	1
4200192	IRG1	0	0	1
4200204	SH3BP2	0	0	1
4210121	MTHFD2	0	0	1
4210246	KIF22	0	0	1
4210470	C2	0	0	1
4220326	MCM10	0	0	1
4250711	HIST1H2AF	0	0	1
4260528	STAT1	0	0	1
4290180	CASP4	0	0	1
430132	LGALS9	0	0	1
4390630	AW111922	0	0	1
4480180	PHLDA1	0	0	1
4480543	MTF1	0	0	1
4480685	H2-T22	0	0	1
4490017	TAP2	0	0	1
450110	NFKBIA	0	0	1
450735	GVIN1	0	0	1
4540082	BC049975	0	0	1
4540390	2010109I03RIK	0	0	1
4560397	UHRF1	0	0	1
4560689	G630016D24RIK	0	0	1
4570747	TRAFD1	0	0	1
4590100	TRIM40	0	0	1
460221	G1P2	0	0	1
460403	GSTA1	0	0	1
4610010	SLC5A9	0	0	1
4610129	HIST1H2AN	0	0	1
4610373	ICSBP1	0	0	1
4610722	CDC20	0	0	1
4640348	EG630499	0	0	1
4670039	BC023105	0	0	1
4670392	5730594E01RIK	0	0	1
4670608	INDO	0	0	1
4670674	CCL7	0	0	1
4760324	TCIRG1	0	0	1
4780010	MAL	0	0	1
4780184	LY6E	0	0	1
4780253	OASL1	0	0	1
4780673	SLC30A1	0	0	1
4810041	1300018P11RIK	0	0	1
4830010	OASL2	0	0	1
4850170	SEC23B	0	0	1
4860079	CRELD2	0	0	1
4880747	2310046K10RIK	0	0	1
4890626	LCN2	0	0	1
4900754	H2-DMB1	0	0	1
4920196	D330008I21RIK	0	0	1
5050008	SMOX	0	0	1
5050524	PLA2G2A	0	0	1
50603	AKT3	0	0	1
5130066	UBE1L	0	0	1
520040	AI451557	0	0	1
520072	H2-EB1	0	0	1
520114	ACTN4	0	0	1
520427	PLK1	0	0	1
520470	SLC7A11	0	0	1
520561	AI747448	0	0	1
520762	SH3KBP1	0	0	1
5270075	KRT1-5	0	0	1
5270300	4933405I11RIK	0	0	1
5270398	IFIT2	0	0	1
5270563	TCOF1	0	0	1
5310722	1200015F23RIK	0	0	1
5310743	SAMHD1	0	0	1
5340274	2210407C18RIK	0	0	1
5340577	XDH	0	0	1
5340750	GPR110	0	0	1
5360139	LOC195359	0	0	1
5390131	LGALS9	0	0	1
540300	1810008K03RIK	0	0	1
5550347	AI747448	0	0	1
5550671	LY6C	0	0	1
5560142	SCL0001593.1_85	0	0	1
5560370	2810022L02RIK	0	0	1
5570411	CLIC5	0	0	1
5690131	MMP13	0	0	1
5690192	A630077B13RIK	0	0	1
5690441	CCND1	0	0	1
5700605	9030421J09RIK	0	0	1
5720048	H2-Q2	0	0	1
5720523	S100A11	0	0	1
5820068	IFITM1	0	0	1
5820128	0610037M15RIK	0	0	1
5820608	IRGM	0	0	1
5820609	IRF1	0	0	1
5860435	H2-AB1	0	0	1
5870093	TAP1	0	0	1
5870398	PSMB10	0	0	1
5870593	SLC7A9	0	0	1
5910220	OSMR	0	0	1
5910451	A430065P05	0	0	1
5960577	IFITM1	0	0	1
60050	INSL6	0	0	1
6020674	CD14	0	0	1
60239	DUSP6	0	0	1
60368	SLP	0	0	1
60553	GBP4	0	0	1
6060349	ZC3H12A	0	0	1
60626	T2BP	0	0	1
610626	MRPS7	0	0	1
610661	TNFSF13B	0	0	1
6110671	LOC223672	0	0	1
6130072	II	0	0	1
6130440	GMPPB	0	0	1
6180202	CXCL5	0	0	1
6200092	AK4	0	0	1
620121	IFT172	0	0	1
6220270	MCM5	0	0	1
6280026	H2-K1	0	0	1
6280176	MCM7	0	0	1
6280521	A530060O05RIK	0	0	1
6290037	IGTP	0	0	1
6290086	TRIM31	0	0	1
630025	MLKL	0	0	1
6330692	GBP6	0	0	1
6330768	DUSP6	0	0	1
6350343	PSMB10	0	0	1
6370451	G430091H17RIK	0	0	1
6370494	PSME1	0	0	1
6400474	CCDC93	0	0	1
6400719	SAA3	0	0	1
6450253	5830484A20RIK	0	0	1
6450259	IFI205	0	0	1
6450301	S100A14	0	0	1
6450682	H2-L	0	0	1
6480131	TAPBPL	0	0	1
6480133	RIPK3	0	0	1
650707	H2-AA	0	0	1
6510253	HIST1H2AO	0	0	1
6550164	E2F2	0	0	1
6550376	LY6E	0	0	1
6560093	SPRR1A	0	0	1
6560328	USP2	0	0	1
6580255	TAC1	0	0	1
6580707	CLRF	0	0	1
6650458	NFKBIZ	0	0	1
6660327	PHF11	0	0	1
6770195	II	0	0	1
6770204	SPRR2H	0	0	1
6770259	LOC435565	0	0	1
6840059	TNFSF13B	0	0	1
6860221	OSTB	0	0	1
6860278	SAMHD1	0	0	1
6860600	GBP2	0	0	1
6900424	PAP	0	0	1
6940037	LTF	0	0	1
6940386	H2-Q7	0	0	1
7000187	TGM2	0	0	1
7000438	5730577G12RIK	0	0	1
7040170	UBD	0	0	1
7040598	SLC5A9	0	0	1
7040731	H2-DMB2	0	0	1
7050014	OASL2	0	0	1
70544	GSTA1	0	0	1
70592	DUOX2	0	0	1
70722	EXPI	0	0	1
7100301	2810417H13RIK	0	0	1
7160204	SERPINA10	0	0	1
7160246	4933430F08RIK	0	0	1
7200044	CCND1	0	0	1
7200100	H2-T23	0	0	1
7200154	TRIM15	0	0	1
7400286	SLC2A6	0	0	1
7400348	ARID3A	0	0	1
7400612	GCAT	0	0	1
7510243	C4	0	0	1
7550161	LOC225594	0	0	1
7650048	FPR-RS2	0	0	1
770162	E2F2	0	0	1
780221	H2-T9	0	0	1
780315	H2-AB1	0	0	1
780446	PSMD2	0	0	1
780475	PRC1	0	0	1
830619	REG3G	0	0	1
830632	FCRL3	0	0	1
840541	PTK6	0	0	1
870154	H2-DMA	0	0	1
870446	H2-T10	0	0	1
940674	PSME1	0	0	1
