# Supplementary material for: Defining the microbial transcriptional response to colitis through integrated host and microbiome profiling
Source: ISME J. 2016 Mar 22;10(10):2389–404. doi: 10.1038/ismej.2016.40 (PMC5030693; doi:10.1038/ismej.2016.40)
Supplement: Supplementary file 11 — Supplementary Table 6 (XLS 25 kb) [file 41396_2016_BFismej201640_MOESM259_ESM.xls]

## Sheet: C1.biol_process
Supplementary Table S6. GO biological processes significantly enriched in each cluster (FDR < 0.05). Colours relate to cluster colours in the heatmap ion Figure 4 in the main text. "s" prefix = (sample) foregorund, "b" prefix = background.
cluster	cluster colour	code	scount	stotal	spercent	bcount	btotal	bpercent	ratio	pvalue	goid	category	description	fdr
C1	Green	+	10	66	15.15	267	7340	3.64	4.17	0.00011942	GO:0006954	biol_process	inflammatory response	0.015091
C1	Green	+	9	66	13.64	206	7340	2.81	4.86	8.386e-05	GO:0007166	biol_process	cell surface receptor signaling pathway	0.01413
C1	Green	+	15	66	22.73	293	7340	3.99	5.69	3.1073e-08	GO:0006955	biol_process	immune response	3.1e-05
C1	Green	+	7	66	10.61	89	7340	1.21	8.75	1.3238e-05	GO:0050852	biol_process	T cell receptor signaling pathway	0.004461
C1	Green	+	6	66	9.09	65	7340	0.89	10.27	2.2869e-05	GO:0050776	biol_process	regulation of immune response	0.00578
C1	Green	+	5	66	7.58	54	7340	0.74	10.3	0.00011346	GO:0042102	biol_process	positive regulation of T cell proliferation	0.015091
C1	Green	+	4	66	6.06	39	7340	0.53	11.41	0.00038715	GO:0050853	biol_process	B cell receptor signaling pathway	0.035583
C1	Green	+	3	66	4.55	13	7340	0.18	25.66	0.00018624	GO:0006958	biol_process	complement activation, classical pathway	0.018829
C1	Green	+	3	66	4.55	10	7340	0.14	33.36	7.9668e-05	GO:0006956	biol_process	complement activation	0.01413
C2	Grey	+	21	178	11.8	371	7340	5.05	2.33	0.00023433	GO:0008152	biol_process	metabolic process	0.019742
C2	Grey	+	11	178	6.18	109	7340	1.49	4.16	6.1052e-05	GO:0006805	biol_process	xenobiotic metabolic process	0.007715
C2	Grey	+	8	178	4.49	68	7340	0.93	4.85	0.00021821	GO:0030574	biol_process	collagen catabolic process	0.019742
C2	Grey	+	6	178	3.37	29	7340	0.4	8.53	5.5827e-05	GO:0007586	biol_process	digestion	0.007715
C3	Purple	+	16	164	9.76	267	7340	3.64	2.68	0.00029127	GO:0006954	biol_process	inflammatory response	0.043606
C3	Purple	+	18	164	10.98	293	7340	3.99	2.75	8.7335e-05	GO:0006955	biol_process	immune response	0.019322
C3	Purple	+	12	164	7.32	146	7340	1.99	3.68	9.5559e-05	GO:0032496	biol_process	response to lipopolysaccharide	0.019322
C3	Purple	+	8	164	4.88	55	7340	0.75	6.51	2.6091e-05	GO:0042742	biol_process	defense response to bacterium	0.01168
C3	Purple	+	10	164	6.1	68	7340	0.93	6.58	2.2441e-06	GO:0060337	biol_process	type I interferon-mediated signaling pathway	0.002269
